# Supplementary material for: LINC00924-induced fatty acid metabolic reprogramming facilitates gastric cancer peritoneal metastasis via hnRNPC-regulated alternative splicing of Mnk2
Source: Cell Death Dis. 2022 Nov 23;13(11):987. doi: 10.1038/s41419-022-05436-x (PMC9684446; doi:10.1038/s41419-022-05436-x)
Supplement: Supplementary file 2 — Supplemental data1 [file 41419_2022_5436_MOESM2_ESM.xlsx]

## Sheet: LINC-OE vs NC Total
st_rna_id	rna_id	gene_id	tpm_lnc924oe1	tpm_lnc924oe2	tpm_nc1	tpm_nc2	average_tpm_linc00924_oe	average_tpm_nc
R9606_10.1	NM_001322842.2	29	0.04	0.13	0.1	0.03	0.085	0.065
R9606_1000.1	NM_001252051.1	5110	0.28	0.83	0	0.54	0.555	0.27
R9606_10000.3	NM_014623.4	4201	15.43	17.01	14.9	15.3	16.22	15.1
R9606_100001.1	XM_017022482.1	643707	0	0.24	0	0	0.12	0
R9606_100002.1	XM_005273411.1	138050	0	0.01	0	0	0.005	0
R9606_100003.2	XM_017012060.2	2887	0	0.03	0	0.02	0.015	0.01
R9606_100005.1	XM_017012802.1	9569	0.15	0	0	0	0.075	0
R9606_100006.1	NM_194457.2	118424	4.1	3.97	4.44	2.97	4.035	3.705
R9606_100007.1	XM_017027040.1	57711	0.52	0.61	0.27	0.47	0.565	0.37
R9606_100009.1	XM_017016558.1	64421	0.62	0	0	0	0.31	0
R9606_100014.2	NM_024945.3	80010	0.42	4.05	2.16	1.78	2.235	1.97
R9606_100017.1	XM_017024446.1	2642	0.18	0.22	0	0	0.2	0
R9606_100019.3	XM_011531761.3	23001	0.14	0.09	0	0	0.115	0
R9606_100021.2	NM_001136021.3	4773	0	0.43	0.29	0.19	0.215	0.24
R9606_100022.1	NM_001324453.2	23536	0	0.07	0.01	0	0.035	0.005
R9606_100024.1	XM_017027930.1	55617	0.25	0	0	0.2	0.125	0.1
R9606_100025.2	NM_018217.3	55741	23.69	23.89	17.65	18.3	23.79	17.975
R9606_100028.1	NM_001353718.2	56853	0.05	0	0	0	0.025	0
R9606_100029.2	NM_018166.2	55194	0.42	0.39	0.81	0.38	0.405	0.595
R9606_10003.2	XM_017011226.2	6885	9.75	12.91	15.12	15.22	11.33	15.17
R9606_100033.3	NM_001459.4	2323	0.46	0.77	1.35	0.88	0.615	1.115
R9606_100034.2	XM_017000101.2	10772	4.03	6.52	3.71	2.36	5.275	3.035
R9606_100035.1	XM_017007476.1	9209	1.28	2.22	2.1	0.5	1.75	1.3
R9606_100036.3	NM_031899.3	64689	1.65	1.74	1.56	1.14	1.695	1.35
R9606_100037.1	NM_001322868.1	57185	0	0.57	0.26	0.14	0.285	0.2
R9606_10004.4	XM_005256564.4	23164	1.71	2.13	0.65	1.09	1.92	0.87
R9606_100041.2	XM_005273861.2	23769	0	0	0.05	0	0	0.025
R9606_100042.1	XM_017017869.1	5091	0.38	1.22	0.84	0.46	0.8	0.65
R9606_100043.3	XM_011535378.3	10090	0.17	0.86	1.97	1.77	0.515	1.87
R9606_100044.1	XM_017023890.1	92822	2.96	4.61	3.41	2.75	3.785	3.08
R9606_100046.5	XM_005277723.5	79796	0	0.46	0	0	0.23	0
R9606_100054.1	NM_001258244.2	219854	0.82	1.1	0.75	1.06	0.96	0.905
R9606_100055.1	NM_001329771.1	284459	0.58	0.79	0.24	0	0.685	0.12
R9606_10006.1	XM_017029875.1	79979	0.33	0	0.26	0.3	0.165	0.28
R9606_100061.2	NM_001177598.2	7066	0.1	0	0	0	0.05	0
R9606_100065.2	NM_018471.3	55854	55.86	57.42	74.33	79.19	56.64	76.76
R9606_100067.1	NM_001085471.2	1112	3.62	5.19	0.96	0.84	4.405	0.9
R9606_100070.1	NM_001351789.2	22900	0	0.15	0.12	0.08	0.075	0.1
R9606_100071.1	XM_024449332.1	6738	0.35	0	0.47	0.35	0.175	0.41
R9606_100072.3	XM_011544135.3	23456	0.08	0	0	0.07	0.04	0.035
R9606_100077.1	XM_024453172.1	84173	0.57	0.98	0	0	0.775	0
R9606_100080.1	XM_017023569.1	64718	1.14	0.42	0.96	0.34	0.78	0.65
R9606_100083.1	NM_001288640.2	55731	0.83	0	2.02	2.12	0.415	2.07
R9606_100084.1	NM_001276294.2	11188	1.93	2.32	3.72	3.04	2.125	3.38
R9606_100085.2	XM_011518145.2	10585	0	0	0	0.06	0	0.03
R9606_100087.1	NM_001278714.1	5437	1.4	2.19	1.75	4.25	1.795	3
R9606_100090.3	NM_173587.4	283248	11.02	11.2	8.61	7.98	11.11	8.295
R9606_100091.2	NM_004016.3	1756	4.53	5.26	2.6	3.35	4.895	2.975
R9606_100092.2	NM_001284245.3	26037	0.86	1.89	1.06	0.91	1.375	0.985
R9606_100095.1	XM_017018180.1	6749	3.53	4.31	2.62	3.24	3.92	2.93
R9606_100097.2	XM_006719155.2	80824	5.99	1.1	4.14	4.79	3.545	4.465
R9606_100099.1	XM_017009597.1	54557	0.1	0.1	0.12	0	0.1	0.06
R9606_10010.3	XM_005250218.3	222236	0.23	0.24	0.37	0.1	0.235	0.235
R9606_100100.3	NM_001415.4	1968	163.12	163.6	157.6	147.75	163.36	152.675
R9606_100107.4	NM_152296.5	478	2.16	2.08	2.22	2.93	2.12	2.575
R9606_100108.3	XM_006719275.3	2004	0.51	0.58	0	0.29	0.545	0.145
R9606_100109.2	XM_011535675.2	253714	0.7	0.2	0.39	0.4	0.45	0.395
R9606_10011.1	NM_001321176.1	10040	0	0	0	0.39	0	0.195
R9606_100112.3	XM_011520162.3	51317	0	0	0	0.22	0	0.11
R9606_100113.3	NM_145312.4	220992	0.9	0.35	0.68	0.42	0.625	0.55
R9606_100114.1	NM_001319097.2	10651	0.25	0	0	0	0.125	0
R9606_10012.1	NM_152438.2	1663	4.91	5.99	4.32	5.12	5.45	4.72
R9606_100120.1	XM_024447673.1	79695	0.5	0.27	0.14	0.14	0.385	0.14
R9606_100121.1	NM_001161662.2	23286	0.47	2.13	2.39	1.79	1.3	2.09
R9606_100123.1	NM_001278465.1	10059	0	0	0.11	0	0	0.055
R9606_100124.1	NM_001329602.1	221264	0.81	0.65	0.25	0.44	0.73	0.345
R9606_100125.2	XM_017019732.2	5829	1.2	1.09	1.25	1.55	1.145	1.4
R9606_100126.1	NM_001351313.2	25875	1	4.11	3.55	1.15	2.555	2.35
R9606_100127.2	NM_018216.4	55229	13.88	15.36	19.62	19.38	14.62	19.5
R9606_100128.2	XM_006718614.2	55291	0.56	1.5	0.87	1.14	1.03	1.005
R9606_10013.1	NM_001267556.2	10016	78.24	88.35	65.3	73.59	83.295	69.445
R9606_100137.2	XM_011534903.2	11215	0	1.36	0.52	0	0.68	0.26
R9606_100138.4	NM_153252.5	254065	2.25	1.92	1.33	1.21	2.085	1.27
R9606_10015.2	XM_017000526.2	192669	0	0	1.05	0.94	0	0.995
R9606_100152.1	NM_001130913.1	124411	1.1	1.48	1.47	1.19	1.29	1.33
R9606_100155.3	NM_004725.4	9184	12.48	13.01	11.75	10.75	12.745	11.25
R9606_100159.1	XM_024450933.1	79089	0.74	0	0	0	0.37	0
R9606_10016.4	XM_005248175.4	55300	0	0	2.15	2.82	0	2.485
R9606_100160.1	XM_024452879.1	388969	6.31	6.51	5.71	6.89	6.41	6.3
R9606_100162.1	NM_001300974.2	2116	0.2	0.55	0.92	0.81	0.375	0.865
R9606_100163.2	NM_002700.3	5459	0.12	0.08	0.07	0.04	0.1	0.055
R9606_100166.3	NM_015254.4	23303	0.42	0.62	1.14	0.27	0.52	0.705
R9606_100167.1	NM_001348661.2	388272	0	0	0	0.03	0	0.015
R9606_100169.1	XM_024449980.1	55180	0.2	0.08	0.45	0.31	0.14	0.38
R9606_10017.2	NM_017747.3	54882	16.1	15.68	12.5	11.21	15.89	11.855
R9606_100171.3	NM_012063.3	10059	10.23	5.81	7.03	8.17	8.02	7.6
R9606_100172.1	NM_001351144.2	54496	0.7	0.34	0.32	0	0.52	0.16
R9606_100173.1	NM_001320930.2	2958	0.76	0.61	0.48	0.91	0.685	0.695
R9606_100174.1	XM_011545238.1	7481	0	0.01	0	0	0.005	0
R9606_100175.3	XM_005270159.3	79933	0.05	0.02	0	0.04	0.035	0.02
R9606_100178.2	XM_011511766.2	729540	0.67	0.62	0.46	0	0.645	0.23
R9606_100179.1	XM_011530928.1	286499	0.03	0	0	0	0.015	0
R9606_100181.1	NM_001308373.2	23770	63.9	69.22	44.73	54	66.56	49.365
R9606_100185.3	XM_011545690.3	100507607	0	0.1	0	0.24	0.05	0.12
R9606_100187.4	NM_001969.5	1983	64.31	61.65	73.81	67.1	62.98	70.455
R9606_100193.1	NM_001318016.2	84885	1.46	2.95	1.9	2.52	2.205	2.21
R9606_100196.1	NM_001319114.2	25871	0	0.96	0	0	0.48	0
R9606_100197.2	XM_005274484.2	257397	0.93	0.57	0.23	0.21	0.75	0.22
R9606_10020.1	XM_024451745.1	84902	0	0.49	0	0.15	0.245	0.075
R9606_100201.2	XM_017001059.2	2782	0	1.04	0.68	1.05	0.52	0.865
R9606_100204.3	NM_007224.4	11247	152.46	147.89	89.69	87.25	150.175	88.47
R9606_100205.2	NM_016428.3	51225	0.06	0	0	0.06	0.03	0.03
R9606_100206.5	XM_005245237.5	51093	0	0.75	0.74	0	0.375	0.37
R9606_100209.1	XM_017018023.1	56980	0	0	0.08	0.04	0	0.06
R9606_100210.1	NM_001350005.2	11158	0.5	0.12	0.8	0.55	0.31	0.675
R9606_100211.1	NM_001350922.1	118611	0.58	0.34	0.82	0.55	0.46	0.685
R9606_100219.1	XM_017028315.1	25966	0.67	0.66	0.25	0.89	0.665	0.57
R9606_100222.4	NM_004139.5	3929	0	0	0	0.05	0	0.025
R9606_100223.1	NM_001282359.1	51427	0	0.33	1.09	1.21	0.165	1.15
R9606_100225.3	NM_013444.4	29978	24.57	25.57	21.99	19.64	25.07	20.815
R9606_100229.2	NM_014042.3	25906	54.59	45.4	59.46	58.64	49.995	59.05
R9606_10023.2	NM_006848.3	11007	100.64	109.73	118.14	126.39	105.185	122.265
R9606_100230.1	XM_024453653.1	56987	0.2	0	0	0	0.1	0
R9606_100233.1	XM_024448326.1	10522	1.66	1.04	1.69	1.43	1.35	1.56
R9606_100235.1	XM_005273559.1	5520	8.91	15.68	8.27	13.85	12.295	11.06
R9606_100242.1	XM_017005393.1	9689	62.66	69.15	55.72	69.32	65.905	62.52
R9606_100243.1	XM_024447561.1	4882	0.03	0	0	0	0.015	0
R9606_100247.3	XM_011510458.3	100131211	1.53	1.97	0.88	0.88	1.75	0.88
R9606_100251.1	NM_001135663.2	8934	2.13	1.62	1.02	0.46	1.875	0.74
R9606_100252.1	NM_001243749.1	78996	5.48	6.47	6.35	11.93	5.975	9.14
R9606_100253.3	XM_005246319.3	130940	0.2	0	0	0	0.1	0
R9606_100256.2	NM_005441.3	8208	2.06	1.98	1.56	1.37	2.02	1.465
R9606_100258.4	NM_024029.5	78992	17.57	14.48	16.29	9.7	16.025	12.995
R9606_100262.5	NM_007037.6	11095	3.45	3.38	2.8	2.76	3.415	2.78
R9606_100264.1	XM_024446331.1	135112	0.33	0.33	0.97	0.54	0.33	0.755
R9606_100265.1	NM_001024218.2	10243	0.54	1.61	1.2	1.58	1.075	1.39
R9606_100267.1	XM_024449089.1	57494	0	0.2	0	0	0.1	0
R9606_100268.1	NM_001276337.1	9470	3.7	4.41	1.54	2.92	4.055	2.23
R9606_100269.3	NM_004231.4	9296	422.84	402.46	500.43	502.04	412.65	501.235
R9606_100270.1	XM_017001745.1	55735	0.73	2.14	0.94	1.41	1.435	1.175
R9606_100271.2	XM_017026260.2	126075	2.89	2.26	1.17	2.58	2.575	1.875
R9606_100272.1	NM_001352027.3	51317	1.21	0	0	0	0.605	0
R9606_100273.3	NM_004798.4	9371	18.93	19.84	14.61	13.08	19.385	13.845
R9606_100274.1	NM_001354597.3	3712	0.71	0.59	0.72	1.86	0.65	1.29
R9606_100278.2	NM_017703.3	54850	9.5	12.57	11.08	10.65	11.035	10.865
R9606_100279.2	XM_011514341.2	2030	0.91	0.8	2.13	1.25	0.855	1.69
R9606_10028.3	XM_005249847.3	7965	0	0	0.13	0.13	0	0.13
R9606_100281.1	XM_017027804.1	26152	1.89	1.31	0.4	2.59	1.6	1.495
R9606_100284.3	NM_174871.4	5718	0	0	0.35	0	0	0.175
R9606_100288.3	NM_005732.4	10111	5.94	5.93	6.51	6.67	5.935	6.59
R9606_100289.3	NM_015332.4	23386	0.76	0.78	0.57	0.81	0.77	0.69
R9606_10029.1	NM_001318110.2	9514	0.54	0	0	0	0.27	0
R9606_100291.1	NM_001353158.1	285331	0	0	0.26	0	0	0.13
R9606_100292.3	NM_004135.4	3421	163.76	157.12	137.97	139.98	160.44	138.975
R9606_100293.2	XM_017020834.2	90627	0	0	0.14	0	0	0.07
R9606_100294.1	NM_001169110.1	9997	0	0.4	0	0	0.2	0
R9606_100295.2	NM_182491.4	90637	24.69	19.1	29.73	28.73	21.895	29.23
R9606_100297.1	NM_001164270.2	5888	0.52	0	0.27	0.19	0.26	0.23
R9606_1003.4	NM_003943.4	8987	11.25	11.35	9.14	8.9	11.3	9.02
R9606_100300.1	XM_017028552.1	11158	0	0.46	0.38	0	0.23	0.19
R9606_100301.2	XM_017023497.2	57478	0	0	0.09	0.04	0	0.065
R9606_100303.2	NM_152609.3	163882	7.7	5.8	5.57	5.65	6.75	5.61
R9606_100307.3	NM_003291.4	7174	6.61	7.69	6.36	6.74	7.15	6.55
R9606_100308.3	NM_005253.4	2355	19.65	21.59	21.61	20.18	20.62	20.895
R9606_100309.1	NM_001177316.2	142680	0.07	0	0.05	0.18	0.035	0.115
R9606_100313.1	NM_001324088.1	7417	8.06	4.58	9.25	9.28	6.32	9.265
R9606_100315.3	XM_011517966.3	57462	0.19	0.56	0.27	0.43	0.375	0.35
R9606_100316.2	XM_011531941.2	401145	0.01	0.01	0.02	0.01	0.01	0.015
R9606_100321.1	NM_001322013.2	5395	0	0	0.51	0.14	0	0.325
R9606_100322.1	NM_001162501.2	23112	0.32	0.22	0.4	0.12	0.27	0.26
R9606_100323.2	NM_152240.3	64393	0.97	0.51	0	0.66	0.74	0.33
R9606_100328.1	XM_017019043.1	23041	0.49	0	0	0.18	0.245	0.09
R9606_100330.3	NM_005833.4	10244	1.71	4.25	2.24	5.28	2.98	3.76
R9606_100331.2	XM_017000828.2	23352	1.38	1.9	2.12	1.43	1.64	1.775
R9606_100333.3	XM_011544651.3	7991	6.31	7.95	6.02	7.34	7.13	6.68
R9606_100338.1	NM_001354211.2	79642	0	0	0	0.36	0	0.18
R9606_100339.2	XM_005248704.2	23595	4.97	3.95	3.82	6.83	4.46	5.325
R9606_10034.3	NM_005459.4	9626	0	0	0.12	0	0	0.06
R9606_100342.3	NM_153028.3	7627	0.58	1.72	0	1.72	1.15	0.86
R9606_100343.3	XM_011527842.3	23373	0.09	0.13	0.07	0	0.11	0.035
R9606_100344.3	NM_020374.4	57102	11.91	10.09	11.6	13.61	11	12.605
R9606_100347.5	XM_005277913.5	8273	0.9	0.53	0.29	0.29	0.715	0.29
R9606_10035.1	XM_017010612.1	23345	0	0	0.01	0	0	0.005
R9606_100351.3	NM_005029.4	5309	0.91	0.46	0.96	0.71	0.685	0.835
R9606_100353.2	NM_012120.3	23607	8.54	8.2	6.78	7.14	8.37	6.96
R9606_100354.1	XM_024446398.1	25957	0.21	0.07	1.11	0	0.14	0.555
R9606_100355.3	NM_203437.3	54812	0	0	0.61	0	0	0.305
R9606_100358.1	XM_017026107.1	9989	0	0	1.2	0	0	0.6
R9606_100359.3	NM_017849.4	55654	9.54	7.11	6.75	6.09	8.325	6.42
R9606_10036.2	NM_003586.3	8448	2.94	0	2.42	1.77	1.47	2.095
R9606_100364.5	NM_173814.6	283659	1.65	1.21	1.68	1.55	1.43	1.615
R9606_100366.3	NM_014943.5	22882	2.26	2.99	3.24	1.74	2.625	2.49
R9606_100368.2	XM_017023061.2	23042	25.87	26.46	35.21	23.22	26.165	29.215
R9606_100369.2	NM_001042590.4	51754	0.02	0.02	0.01	0.01	0.02	0.01
R9606_10037.1	XM_024451671.1	6929	1.68	0.98	1.1	1.76	1.33	1.43
R9606_100370.4	NM_004559.5	4904	882.81	867.68	911.75	874.95	875.245	893.35
R9606_100372.1	XM_017029575.1	5199	0.15	0.08	0.17	0	0.115	0.085
R9606_100373.4	XM_005267318.4	122616	0.44	0.38	0.52	1.06	0.41	0.79
R9606_100375.2	XM_011532896.2	51072	12.62	11.35	16.99	13.51	11.985	15.25
R9606_100377.3	XM_011509900.3	64757	41.94	41.47	36.79	37.78	41.705	37.285
R9606_100383.3	NM_007266.4	11321	13.34	14.85	17.34	18.84	14.095	18.09
R9606_100384.1	NM_001350062.1	85461	0.53	0.66	0.07	0.26	0.595	0.165
R9606_100386.2	NM_001007257.3	7799	3.31	3.3	3.43	3	3.305	3.215
R9606_100388.1	XM_024451787.1	94039	0.18	0	0.22	0	0.09	0.11
R9606_100390.3	XM_011515592.3	84725	0	0.16	0.18	0.13	0.08	0.155
R9606_100391.3	NM_004557.4	4855	0.12	0.19	0.16	0.15	0.155	0.155
R9606_100392.1	XM_011538957.1	89894	0	0.17	0	0	0.085	0
R9606_100395.2	NM_001278279.2	84311	2.72	2.66	2.33	3.69	2.69	3.01
R9606_100399.3	XM_011519840.3	10480	290.06	281.95	336.77	361.8	286.005	349.285
R9606_10040.1	XM_017022645.1	81614	0	0	1.24	0	0	0.62
R9606_100400.2	XM_011514228.2	10385	0.7	0.73	0.76	1.78	0.715	1.27
R9606_100402.3	NM_003118.4	6678	419.97	428.99	371.8	354.4	424.48	363.1
R9606_100405.2	XM_011531046.2	81887	0.92	0.44	0.98	1.04	0.68	1.01
R9606_100406.2	NM_001300866.3	27145	0.04	0	0.01	0	0.02	0.005
R9606_100409.1	XM_017027819.1	2778	40.51	12.59	16.38	15.81	26.55	16.095
R9606_100410.1	NM_001282143.2	79671	2.75	1.4	1.1	2.53	2.075	1.815
R9606_100411.1	XM_017020776.1	8100	0	0	0.23	0	0	0.115
R9606_100412.1	XM_017004796.1	7072	0.49	0	0.2	0.55	0.245	0.375
R9606_100414.1	XM_017004046.1	375248	0.23	0	0.02	0	0.115	0.01
R9606_100415.1	XM_017024479.1	284001	0.12	0.2	0.25	0.2	0.16	0.225
R9606_100416.4	NM_172002.5	150274	8.03	6.51	8.06	8.62	7.27	8.34
R9606_100418.2	XM_011541033.2	22955	0.21	0	0.99	0.24	0.105	0.615
R9606_10042.2	XM_017001722.2	55732	5.39	5.93	3.51	6.37	5.66	4.94
R9606_100423.1	NM_001300865.2	8498	19.08	13.19	18.67	16.92	16.135	17.795
R9606_100424.1	NM_001289171.1	7770	0.26	0	0	0	0.13	0
R9606_100425.6	NM_030922.6	81614	2.2	5.63	4.08	1.37	3.915	2.725
R9606_100429.3	NM_138499.4	170394	6.34	6.69	8.3	9.1	6.515	8.7
R9606_100430.1	XM_011515418.1	5154	1.16	1.05	0.34	0.48	1.105	0.41
R9606_100431.1	XM_017020874.1	9617	0.09	0	0.81	0.35	0.045	0.58
R9606_100437.2	NM_004430.3	1960	0	0	0.28	0	0	0.14
R9606_100438.1	XM_017018949.1	171017	3.65	4.09	1.92	4.51	3.87	3.215
R9606_100441.1	XM_024450748.1	399512	0.18	0.46	0.14	0.06	0.32	0.1
R9606_100448.1	XM_024447460.1	23189	0.06	0	0.16	0.17	0.03	0.165
R9606_10045.2	XM_011526114.2	57614	0.27	0.04	0.09	0.15	0.155	0.12
R9606_100450.1	NM_001351550.1	7091	0	0.2	0	0.3	0.1	0.15
R9606_100455.2	XM_017002418.2	81611	1.27	0.98	0	0	1.125	0
R9606_100456.2	NM_018039.3	55693	2.24	2.01	1.69	1.95	2.125	1.82
R9606_100457.3	NM_018034.4	55100	14.47	14.45	14.94	14.29	14.46	14.615
R9606_100458.2	XM_011512102.2	8942	0.37	0	0.34	0	0.185	0.17
R9606_100462.4	NM_000044.6	367	0	0.21	0.28	0	0.105	0.14
R9606_100464.1	NM_001145646.1	83464	0.66	0.16	0.63	0.4	0.41	0.515
R9606_100466.1	XM_024449360.1	6883	0	0	1.53	1.01	0	1.27
R9606_100468.1	NM_001282436.1	282991	0.1	0.1	0.19	0.26	0.1	0.225
R9606_100469.3	NM_058004.4	5297	5.35	4.17	3.99	1.4	4.76	2.695
R9606_10047.2	XM_011516382.2	55607	0	0.06	0.24	0.04	0.03	0.14
R9606_100472.1	NM_001284529.2	54925	3.2	2.39	1.6	2.44	2.795	2.02
R9606_100475.2	XM_011542896.2	55572	0	0.75	0	0.25	0.375	0.125
R9606_100476.4	XM_005259155.4	64344	0.02	0	0	0	0.01	0
R9606_100480.2	NM_001804.3	1044	0.06	0.12	0.06	0.16	0.09	0.11
R9606_100481.1	NM_001277818.1	253943	0	0.39	0	0	0.195	0
R9606_100482.1	NM_001205122.1	9776	0.76	0	0	0	0.38	0
R9606_100484.1	NM_001165414.1	3939	3.63	6.54	5.39	8.49	5.085	6.94
R9606_100491.2	XM_017025918.2	63895	0.13	0.43	0	0	0.28	0
R9606_100493.1	NM_001144994.2	257407	0.08	0.05	0.03	0.02	0.065	0.025
R9606_100498.1	NM_001330569.2	79650	1.68	1.32	2.13	1.6	1.5	1.865
R9606_1005.1	NM_001346445.2	79026	12.5	13.77	5.36	1.28	13.135	3.32
R9606_10050.4	XM_006717236.4	64794	1.03	0.71	1.18	1.23	0.87	1.205
R9606_100503.1	NM_001100430.2	5910	0	0	0	0.3	0	0.15
R9606_100506.1	NM_001348193.2	8780	0.51	0	0	0	0.255	0
R9606_100507.1	NM_001353572.2	8100	0	0.06	0.26	0	0.03	0.13
R9606_100508.2	XM_011512911.2	53833	0	1.22	1.83	0	0.61	0.915
R9606_100509.1	NM_001184960.2	30011	0	0	0	0.19	0	0.095
R9606_100511.1	XM_005257021.1	124583	0	0	0.25	0.32	0	0.285
R9606_100512.1	NM_001261408.2	8412	0.96	0	0.21	0	0.48	0.105
R9606_100515.1	NM_001277197.2	29097	0.4	0.38	0.51	0.51	0.39	0.51
R9606_100523.1	NM_001318710.2	3801	7.4	7.57	5.42	8.02	7.485	6.72
R9606_100526.1	NM_001102564.2	112752	29.33	28.85	31.75	30	29.09	30.875
R9606_100528.3	XM_005254431.3	51203	0	0.21	0	0	0.105	0
R9606_100531.3	NM_003371.4	7410	10.32	11.19	12.54	11.57	10.755	12.055
R9606_100533.3	NM_145910.4	79858	0.29	0.31	0.1	0.21	0.3	0.155
R9606_100534.1	XM_024447378.1	10558	0.44	0.62	0.32	0.34	0.53	0.33
R9606_100539.5	NM_033050.6	56670	0.02	0.09	0.04	0.02	0.055	0.03
R9606_10054.1	NM_170774.1	9770	0.07	0.04	0.05	0	0.055	0.025
R9606_100544.1	NM_001348910.2	55032	0	0.21	0	0.29	0.105	0.145
R9606_100545.2	XM_011515950.2	222255	0.14	0	0	0	0.07	0
R9606_100547.3	XM_011522905.3	1535	5.29	5.16	6.33	6.15	5.225	6.24
R9606_100555.5	NM_030937.6	81669	6.3	7.04	8.36	6.2	6.67	7.28
R9606_100556.1	NM_182689.2	1945	6.44	8.25	3.74	5.33	7.345	4.535
R9606_100559.2	NM_020861.3	57621	6.79	5.57	8.75	9.72	6.18	9.235
R9606_100560.2	NM_014117.3	29035	6.76	6.7	9.14	8.25	6.73	8.695
R9606_100561.1	XM_017005373.1	9448	0.78	0.68	0.71	0.8	0.73	0.755
R9606_100563.1	NM_001170741.3	441457	0.07	0.05	0.08	0	0.06	0.04
R9606_100564.2	XM_011532162.2	57721	0	0.4	0.56	0	0.2	0.28
R9606_100566.1	NM_001351559.1	165055	0.95	0.59	1.01	0.13	0.77	0.57
R9606_100567.2	NM_177528.2	6799	0.47	0.42	0	0.21	0.445	0.105
R9606_100570.1	NM_001351966.2	25988	0.23	0	0	0	0.115	0
R9606_100572.1	NM_001350745.1	6733	0	0.39	0.32	0	0.195	0.16
R9606_100578.5	NM_021224.6	58499	1.76	0.98	1.79	1.73	1.37	1.76
R9606_100583.1	NM_001353680.2	91833	0.96	0.7	0.61	0.51	0.83	0.56
R9606_100588.1	XM_005262239.1	101928589	5.29	3.01	4.07	3.79	4.15	3.93
R9606_100589.2	XM_011520190.2	53841	0	0	0.11	0	0	0.055
R9606_10059.2	XM_017026422.2	163087	0	0	0	0.12	0	0.06
R9606_100593.2	NM_001126111.3	734	10.9	11.28	13	13.1	11.09	13.05
R9606_100595.4	NM_007126.5	7415	164.63	168.17	180.46	180.1	166.4	180.28
R9606_100596.4	XM_005259924.4	4854	0.04	0.01	0.41	0.55	0.025	0.48
R9606_100597.1	XM_024448897.1	23012	0.69	0	0.38	0	0.345	0.19
R9606_10060.2	XM_011523639.2	124739	0.39	0	0	0.44	0.195	0.22
R9606_100606.3	NM_001011553.3	989	0	0	0.19	0.41	0	0.3
R9606_100607.1	NM_001329744.2	25911	5.64	5.63	2.62	2.82	5.635	2.72
R9606_100609.1	NM_001167941.2	79968	0.54	0.22	0.61	0	0.38	0.305
R9606_100613.1	NM_001321039.2	29899	5.69	7.11	4.16	3.95	6.4	4.055
R9606_100614.1	XM_011538515.1	55010	0	0	0.78	0.66	0	0.72
R9606_100619.1	XM_024446817.1	55063	0	1.53	1.37	0.67	0.765	1.02
R9606_10062.2	NM_004584.3	5883	3.76	2.44	3.16	2.04	3.1	2.6
R9606_100620.3	XM_011514328.3	1871	0.17	0	0	0.16	0.085	0.08
R9606_100623.2	XM_017000651.2	2135	0.34	1.26	0.82	0	0.8	0.41
R9606_100627.1	XM_024451592.1	55621	0.54	0.24	0.25	0.29	0.39	0.27
R9606_10063.2	XM_005252644.2	94134	0	0.85	0	0.6	0.425	0.3
R9606_100630.2	NM_145207.3	166378	0.48	0.95	0.1	0.65	0.715	0.375
R9606_100634.1	XM_011522691.1	83986	0	1.48	0.78	3.99	0.74	2.385
R9606_100635.5	NM_018841.6	55970	33.64	39.5	34.31	29.95	36.57	32.13
R9606_100637.1	NM_001276290.1	5573	10.42	10.9	15.01	11.87	10.66	13.44
R9606_100638.1	NM_001160243.1	84268	0.9	1.33	0.84	0.57	1.115	0.705
R9606_100639.4	XM_005248119.4	57205	0.47	0.18	1.06	1.08	0.325	1.07
R9606_10064.1	NM_001143771.1	220929	0.04	0.23	0	0	0.135	0
R9606_100640.1	XM_017012944.1	10174	0	1.88	0.39	0.4	0.94	0.395
R9606_100643.3	XM_005273657.3	83877	0.29	0.93	0.59	0.2	0.61	0.395
R9606_100644.3	NM_000434.4	4758	42.17	41.12	44.93	43.49	41.645	44.21
R9606_100645.3	NM_003725.4	8630	0	0.07	0	0.63	0.035	0.315
R9606_100646.3	XM_005273152.3	50604	0	0	0.37	0	0	0.185
R9606_100649.4	XM_005253011.4	55626	0.25	0.33	0.26	0	0.29	0.13
R9606_10065.1	XM_024451021.1	9120	0	0	0	0	0	0
R9606_100650.2	XM_011532145.2	57117	0.54	0.28	0.47	0.24	0.41	0.355
R9606_100654.1	NM_001330388.1	51002	0.42	0.41	1.18	1.58	0.415	1.38
R9606_100655.1	NM_001352750.2	5747	0.89	0.91	0.16	0.77	0.9	0.465
R9606_100656.1	NM_001350268.2	100528062	0.27	0.18	0.15	0.27	0.225	0.21
R9606_100659.2	NM_148920.3	9091	8.58	8.57	7.99	7.91	8.575	7.95
R9606_100663.1	XM_011526417.1	115703	0	0.09	0.01	0	0.045	0.005
R9606_100664.2	XM_017013808.2	7336	49.84	47.37	50.13	50.28	48.605	50.205
R9606_10067.1	NM_001319034.2	1832	2.3	2.39	3.33	1.46	2.345	2.395
R9606_100670.3	NM_004219.4	9232	1048.73	990.41	945.11	944.46	1019.57	944.785
R9606_100673.3	XM_011526774.3	284325	0.8	1.54	2.47	1.7	1.17	2.085
R9606_100674.2	XM_017021624.2	7443	2.9	3.43	1.51	1.56	3.165	1.535
R9606_100677.1	XM_017000595.1	2035	0	0.34	0	0	0.17	0
R9606_100679.3	XM_011521345.3	197135	0.44	0	0.43	0.17	0.22	0.3
R9606_100683.1	NM_001083924.2	79098	0.07	0	0	0	0.035	0
R9606_100687.1	NM_001284253.2	83606	1.55	0	0.66	1.77	0.775	1.215
R9606_100688.1	NM_001348496.2	9699	0	0	0.04	0	0	0.02
R9606_100689.2	NM_014501.3	27338	165.25	178.1	167.5	183.07	171.675	175.285
R9606_100695.1	NM_001270473.1	55839	1.19	1.65	1.62	1.04	1.42	1.33
R9606_100697.2	NM_001123378.2	158	14.81	13.55	27.64	19.24	14.18	23.44
R9606_100701.1	NM_001258398.2	388389	2.43	0	1.7	1.67	1.215	1.685
R9606_100705.2	NM_201412.3	55692	20.26	20.88	26.38	25.98	20.57	26.18
R9606_100706.1	XM_017020727.1	7347	4.91	3.17	3.4	4.4	4.04	3.9
R9606_100709.1	XM_024450717.1	2873	0	1.24	2	0	0.62	1
R9606_100711.1	NM_001243657.1	283927	2.56	1.13	0.72	1.56	1.845	1.14
R9606_100712.1	XM_011534380.1	23142	0	0.46	0	0	0.23	0
R9606_100714.1	NM_173492.1	138429	0	0.46	0	0	0.23	0
R9606_100717.2	XM_017012490.2	58508	1.34	1.46	1.55	0.52	1.4	1.035
R9606_100719.3	NM_004932.4	1004	0	0	0.01	0.01	0	0.01
R9606_100720.1	NM_001243645.1	1073	4.11	5.02	3.85	9.62	4.565	6.735
R9606_100724.1	XM_017004416.1	55120	0.91	0.3	0.14	0	0.605	0.07
R9606_100726.2	XM_005257953.2	2319	5.91	4.14	3.57	2.33	5.025	2.95
R9606_100728.1	XM_006716467.1	6917	0	0	0	0.36	0	0.18
R9606_100730.1	XM_017018009.1	55709	0	4.15	0	0	2.075	0
R9606_100732.1	NM_001350661.1	285753	0	0	0.12	0.21	0	0.165
R9606_10074.1	XM_024448528.1	4925	0.05	0	0	0	0.025	0
R9606_100740.1	XM_017005369.1	9448	0.31	0	0	0	0.155	0
R9606_100742.2	XM_005263177.2	64116	4.72	6.28	3.16	6.75	5.5	4.955
R9606_100744.1	XM_017014348.1	158471	0.05	0.08	0	0	0.065	0
R9606_100745.2	XM_011515654.2	9844	0	0	0	0.08	0	0.04
R9606_100752.2	XM_017019035.2	22953	0.07	0.1	0.16	0.22	0.085	0.19
R9606_100754.2	XM_011515788.2	135892	0	0.07	0	0	0.035	0
R9606_100756.1	XM_017014463.1	2218	0	0	0	0.09	0	0.045
R9606_100760.3	NM_198215.4	220965	0.69	1.13	0.63	0.35	0.91	0.49
R9606_100767.2	NM_001082537.3	79600	3.26	3.18	3.15	3.85	3.22	3.5
R9606_100769.1	XM_024448191.1	8028	0	0	0	0.59	0	0.295
R9606_100771.1	NM_001351298.1	55324	0.34	0	0	0.3	0.17	0.15
R9606_100774.2	XM_011519332.2	1390	0	0	0	0.11	0	0.055
R9606_100775.2	NM_001177644.2	1605	0	0	0.32	0	0	0.16
R9606_100776.2	XM_011536711.2	3183	0	0	0.3	0	0	0.15
R9606_100777.3	XM_011537611.3	23092	0.68	1.07	1.04	0.96	0.875	1
R9606_10078.1	NM_001354619.1	4292	0.65	1.02	0	0	0.835	0
R9606_100783.4	NM_024733.5	79788	0	0	0.09	0.12	0	0.105
R9606_100785.2	XM_017016432.2	56521	0.29	0.68	1.17	0.33	0.485	0.75
R9606_100789.1	NM_001282876.2	135932	1.7	1.5	1.39	1.59	1.6	1.49
R9606_10079.3	NM_002695.4	5434	105.25	113.79	107.75	121.94	109.52	114.845
R9606_100790.1	NM_001320656.2	55795	0.27	0.27	0	0.79	0.27	0.395
R9606_100792.1	XM_017020549.1	29079	0.22	0.37	0.07	0.14	0.295	0.105
R9606_100793.3	NM_144998.4	201254	136	127.74	143.35	160.14	131.87	151.745
R9606_100795.2	XM_011529205.2	23767	0	0	0	0.09	0	0.045
R9606_100796.4	NM_000874.5	3455	3.14	3.6	2.55	1.87	3.37	2.21
R9606_100800.3	XM_011511966.3	84083	0.56	0.71	0.77	0.59	0.635	0.68
R9606_100801.4	XM_006724256.4	440829	0.04	0.04	0.04	0.02	0.04	0.03
R9606_100802.2	XM_011521103.2	55757	0	0.15	0	0	0.075	0
R9606_100804.1	XM_011544448.1	2260	0	0	0	0.14	0	0.07
R9606_100805.2	NM_014365.3	26353	59.66	60.77	67.16	61.51	60.215	64.335
R9606_100809.3	NM_021116.4	107	0.01	0	0.01	0.01	0.005	0.01
R9606_10081.2	XM_011527656.2	11316	0	0.19	0	0.33	0.095	0.165
R9606_100813.1	XM_017009821.1	7416	50.8	50.56	50.41	48.76	50.68	49.585
R9606_100814.1	XM_017012206.1	401399	0	0	0	0.03	0	0.015
R9606_100815.3	XM_011514808.3	64288	0.08	0.11	0	0	0.095	0
R9606_100820.2	XM_017015088.2	7169	31.62	31.64	26.32	25.14	31.63	25.73
R9606_100822.1	XM_011530932.1	340527	0.12	0	0	0.27	0.06	0.135
R9606_100824.3	XM_011545508.3	389840	0.03	0	0	0.07	0.015	0.035
R9606_100828.1	NM_001145776.1	2289	0.63	0	0.51	0.55	0.315	0.53
R9606_100830.2	NM_145805.3	64843	4.24	5.65	5.32	5.35	4.945	5.335
R9606_100836.4	NM_006115.5	23532	14.77	14.08	8.99	8.26	14.425	8.625
R9606_100838.4	NM_022443.5	4291	5.51	3.83	2.91	4.53	4.67	3.72
R9606_100841.1	NM_001190214.1	9677	0.22	0.18	0.34	0.74	0.2	0.54
R9606_100843.4	NM_015384.5	25836	3.21	2.85	2.11	2.83	3.03	2.47
R9606_100844.1	NM_001348736.2	57498	0	0.28	0.22	0.16	0.14	0.19
R9606_100845.2	NM_001366447.1	9910	0.47	0	0	0	0.235	0
R9606_100847.1	XM_017027071.1	5802	0.44	0	0	0	0.22	0
R9606_10085.1	XM_017028569.1	114904	0.33	0.39	0.48	0.21	0.36	0.345
R9606_100850.1	NM_001330278.2	151525	0	0	0.56	0	0	0.28
R9606_100851.4	XM_005255712.4	9726	0.27	0.34	0.55	0.14	0.305	0.345
R9606_100859.2	NM_001170535.3	55210	95.14	101.77	100.28	107.63	98.455	103.955
R9606_100862.1	XM_024448972.1	377	32.65	22.04	33.53	25.31	27.345	29.42
R9606_100863.1	XM_017027495.1	94025	0	0.02	0	0.03	0.01	0.015
R9606_100864.1	NM_001168368.2	57452	0.1	0	0	0.04	0.05	0.02
R9606_100865.1	XM_024452131.1	7307	0	0.09	0	0.06	0.045	0.03
R9606_100869.1	NM_001355407.1	440672	6.18	6.83	6.83	6.8	6.505	6.815
R9606_100873.1	NM_001162900.2	221468	0.77	0.74	0.84	0.59	0.755	0.715
R9606_100874.1	XM_017028103.1	84181	0.23	0.53	0	0	0.38	0
R9606_100876.1	NM_001329752.2	84908	0.85	0.68	1.04	0.83	0.765	0.935
R9606_100878.1	NM_001323659.2	6935	0.24	0.28	0	0.26	0.26	0.13
R9606_100883.2	XM_017012330.2	53616	0	0.11	0.1	0	0.055	0.05
R9606_100886.1	XM_024450350.1	55815	0	0.32	0	0	0.16	0
R9606_100889.1	XM_024451311.1	10212	0.91	1.03	0.63	0.39	0.97	0.51
R9606_100890.2	XM_011509061.2	103	1.96	0.12	0.25	1.18	1.04	0.715
R9606_100892.3	NM_002836.3	5786	0.99	0.78	0.64	0.7	0.885	0.67
R9606_100893.1	XM_024447334.1	9639	3.62	3.2	1.15	3.25	3.41	2.2
R9606_100894.1	XM_017008500.1	57654	0.64	0	0.09	0.4	0.32	0.245
R9606_100895.1	NM_001363061.1	57509	0	0	0	2.16	0	1.08
R9606_100898.4	NM_000405.5	2760	25.5	24.04	14.56	13	24.77	13.78
R9606_10090.1	XM_024447322.1	8895	0.41	0.56	0	0	0.485	0
R9606_100909.2	XM_011534497.2	23567	0.17	0	0	0.16	0.085	0.08
R9606_100918.1	NM_001005407.1	8912	0.4	0.21	0	0	0.305	0
R9606_100921.1	XM_011525893.1	23556	0.56	0.57	0.34	0.16	0.565	0.25
R9606_100923.2	NM_001042442.3	831	22.62	19.59	13.83	15.76	21.105	14.795
R9606_100926.2	NM_005955.3	4520	4.18	3.68	4.13	4.02	3.93	4.075
R9606_100927.3	NM_021197.4	58189	0.6	0.13	0.08	0.64	0.365	0.36
R9606_10093.3	XM_011514823.3	65989	0	0	0	0.27	0	0.135
R9606_100930.1	NM_001302545.2	14	19.81	19	27.09	29.24	19.405	28.165
R9606_100932.1	NM_001258245.2	219854	0	0.22	0	0	0.11	0
R9606_100938.1	NM_001282740.2	23762	3.36	0	2.97	0	1.68	1.485
R9606_100939.2	NM_152627.3	168448	0	0	0.06	0.19	0	0.125
R9606_10094.5	NM_004993.6	4287	1.65	1.63	1.39	1.3	1.64	1.345
R9606_100940.1	XM_017003629.1	23175	0.48	0	0.66	0.43	0.24	0.545
R9606_100943.3	NM_144676.4	146456	0.68	0.68	2.12	1.54	0.68	1.83
R9606_100944.1	NM_001318513.2	348180	2.16	0.98	2.93	3.63	1.57	3.28
R9606_100947.4	NM_005313.5	2923	433.47	414.4	424.23	401.4	423.935	412.815
R9606_100948.2	XM_005265525.2	8692	11.57	12	11.86	15.49	11.785	13.675
R9606_100951.1	NM_001242816.2	54849	0.27	0.19	0.26	0.17	0.23	0.215
R9606_100952.1	NM_001329689.1	221443	0.4	0	0	0	0.2	0
R9606_100957.1	XM_017007704.1	118	0	0	0.87	1.54	0	1.205
R9606_10096.1	NM_001288590.2	55888	0	0	0.03	0	0	0.015
R9606_100960.4	XM_005257411.4	4779	11.54	15.5	15.13	17.25	13.52	16.19
R9606_100961.2	XM_017025400.2	9611	0	0	0	0.05	0	0.025
R9606_100962.3	XM_006722538.3	6925	0.03	0.19	0.07	0.15	0.11	0.11
R9606_100963.2	XM_011541878.2	58511	0.05	0	0	0	0.025	0
R9606_100968.2	NM_024330.4	11000	3.3	3.95	3.21	3.27	3.625	3.24
R9606_100971.2	XM_017023661.2	79091	3.6	5.55	1.36	7.92	4.575	4.64
R9606_100981.2	XM_006715502.2	5191	0.16	0.19	0.32	0	0.175	0.16
R9606_100984.2	XM_017017838.2	5017	0	0	0.11	0	0	0.055
R9606_100985.3	NM_014699.4	9726	2.92	4.15	4.48	2.51	3.535	3.495
R9606_100986.1	NM_001174063.2	2260	0	0	0.36	0	0	0.18
R9606_100989.1	NM_001303254.1	388135	0.02	0	0	0	0.01	0
R9606_100991.1	NM_001351444.2	23036	0	0	0.08	0	0	0.04
R9606_100992.3	XM_011511758.3	728294	0.19	0	0	0	0.095	0
R9606_100996.1	XM_011537645.1	51164	12.95	8.62	11.61	10.84	10.785	11.225
R9606_100998.4	NM_173562.5	222658	24.58	23.81	22.63	19.79	24.195	21.21
R9606_101.1	NM_001301078.2	1175	13.02	12.68	11.12	12.65	12.85	11.885
R9606_1010.3	NM_007168.4	10351	0.23	0	0	0	0.115	0
R9606_101000.1	NM_001324144.1	7592	0	0.7	0	0.69	0.35	0.345
R9606_101002.2	NM_001136125.2	896	2.08	2.06	2.05	2.91	2.07	2.48
R9606_101007.1	XM_024446033.1	29102	2.92	2.16	2.11	2.32	2.54	2.215
R9606_101008.2	NM_007213.3	11230	64.2	65.35	46.62	43.62	64.775	45.12
R9606_101013.1	NM_001171137.2	55342	0.19	0.07	0.08	0.09	0.13	0.085
R9606_101017.1	NM_001129742.2	119395	0.7	0.64	0.62	0.54	0.67	0.58
R9606_101018.1	XM_024449405.1	7027	9.43	11.67	9.41	8.68	10.55	9.045
R9606_101019.2	XM_011528160.2	58509	0	0.38	0	0.62	0.19	0.31
R9606_101021.4	NM_001855.5	1306	2.72	2.41	1.47	1.46	2.565	1.465
R9606_101024.1	NM_001282464.1	56967	0.83	1.51	0.78	1.27	1.17	1.025
R9606_101027.1	NM_001267822.1	84225	0.12	0	0	0	0.06	0
R9606_10104.1	NM_001136275.1	79647	2.27	3.4	3.23	2.66	2.835	2.945
R9606_101048.4	XM_005271835.4	83937	1	0	0.25	0.79	0.5	0.52
R9606_101049.1	XM_017001477.1	5293	0	0.26	0.18	0	0.13	0.09
R9606_101050.1	NM_001139466.1	6907	1.78	3.84	0	1.49	2.81	0.745
R9606_101054.2	XM_011535231.2	79621	0.36	0.08	0.13	0.34	0.22	0.235
R9606_101055.1	XM_017028246.1	104	0	0.18	0.28	0.26	0.09	0.27
R9606_101056.2	XM_011519945.2	196294	0	0.51	0	0	0.255	0
R9606_101057.3	XM_011533151.3	90423	0	0	0.27	0.26	0	0.265
R9606_101059.1	NM_001329533.2	113179	1.19	3.09	3.91	8.56	2.14	6.235
R9606_10106.1	XM_024450609.1	146754	0	0	0	0	0	0
R9606_101060.2	XM_011530889.2	2182	0.11	0.22	0.74	0.6	0.165	0.67
R9606_101063.1	NM_001316668.2	10395	0.49	0.51	0.38	0.45	0.5	0.415
R9606_101064.1	NM_001329963.1	90957	1.25	0	0	0	0.625	0
R9606_101066.1	NM_001013258.2	285989	6.01	6.03	6.84	5.54	6.02	6.19
R9606_101067.4	NM_032717.5	84803	0.9	1.78	1.45	0.28	1.34	0.865
R9606_101068.3	XM_011538054.3	23074	0	1.6	1.56	0.4	0.8	0.98
R9606_101069.1	XM_017023820.1	8912	0.14	0	0	0	0.07	0
R9606_10107.4	XM_005274345.4	83707	3.92	0	0	0	1.96	0
R9606_101070.4	XM_005257415.4	4779	0	0.6	1.45	0.84	0.3	1.145
R9606_101071.1	XM_017020949.1	114088	0	0.1	0	0	0.05	0
R9606_101072.3	XM_011515122.3	136288	0	0	0.22	0	0	0.11
R9606_101073.1	NM_001349884.1	128338	14.61	17.4	14.83	15.49	16.005	15.16
R9606_101077.1	NM_001291366.2	84808	0.5	0.5	0	0	0.5	0
R9606_101079.1	NM_001242488.2	23053	0.62	1.3	2.03	1.79	0.96	1.91
R9606_101081.3	XM_011521783.3	5604	0	2.24	0	0	1.12	0
R9606_101082.1	NM_001173541.2	54971	0.28	0.17	0	1.6	0.225	0.8
R9606_101089.3	NM_006245.4	5528	60.26	56.76	51.2	48.6	58.51	49.9
R9606_10109.2	NM_020186.3	57001	61.99	58.52	62.71	68.62	60.255	65.665
R9606_101094.1	NM_001350627.2	221927	0.84	2.4	1.38	3.11	1.62	2.245
R9606_101098.1	NM_001287426.1	7378	0.68	0.52	0	0.69	0.6	0.345
R9606_101099.4	XM_005255038.4	10423	1.24	1.22	1.59	0.97	1.23	1.28
R9606_101102.1	NM_001126121.2	60386	2.89	3.8	2.23	0	3.345	1.115
R9606_101103.2	NM_024792.3	79850	30.3	29.95	31.05	28.67	30.125	29.86
R9606_101108.1	NM_001127195.2	7555	16.03	15.05	21.69	23.64	15.54	22.665
R9606_10111.5	NM_005509.6	1657	1.07	1.33	1.42	0.65	1.2	1.035
R9606_101110.2	XM_011510687.2	150709	0	0.1	0	0	0.05	0
R9606_101112.4	NM_017813.5	54928	31.01	30.34	26.04	24.71	30.675	25.375
R9606_101114.1	NM_001242834.1	65009	0.15	0	0.09	0	0.075	0.045
R9606_101118.1	NM_001322253.2	23132	0.57	0.33	0	0.48	0.45	0.24
R9606_101119.4	NM_018335.5	55778	1.36	0.86	1.77	0.76	1.11	1.265
R9606_101125.1	NM_001164313.1	9841	0	0.78	0.41	0	0.39	0.205
R9606_101126.2	NM_020195.2	56948	39.34	45.92	35.05	35.97	42.63	35.51
R9606_101127.1	NM_001353661.2	91833	0.05	0	0	0	0.025	0
R9606_101128.1	XM_024449402.1	65110	0	0.33	0	0	0.165	0
R9606_101131.3	NM_002593.4	5118	485.52	498.17	367.11	360.02	491.845	363.565
R9606_101133.1	XM_024454204.1	22955	0	0.22	0	0	0.11	0
R9606_101136.1	NM_001355229.2	84278	5.65	2.73	8	6.85	4.19	7.425
R9606_101139.2	XM_011514367.2	221468	0.27	0	0	0	0.135	0
R9606_10114.1	NM_001167819.1	2273	4	3.59	12.13	7.71	3.795	9.92
R9606_101140.4	NM_002997.5	6382	38.3	42.98	32.27	33.62	40.64	32.945
R9606_101141.1	NM_001329454.2	83758	0.23	0	0.15	0.37	0.115	0.26
R9606_101144.1	XM_024449923.1	4122	0.87	0	0	0	0.435	0
R9606_101145.2	NM_022802.3	1488	0	0	0	0.17	0	0.085
R9606_101146.1	NM_001172705.1	1982	0.32	1.46	1.11	1.16	0.89	1.135
R9606_101149.1	NM_001330230.2	3430	5.02	6.21	8.88	7.71	5.615	8.295
R9606_101150.1	NM_001258308.2	4839	26.11	36.76	43.67	45.11	31.435	44.39
R9606_101151.1	XM_017020539.1	26278	3.45	2.83	3.58	4.19	3.14	3.885
R9606_101153.3	NM_033387.4	286336	1.19	1.04	1.19	1.09	1.115	1.14
R9606_101154.2	XM_005270777.2	284613	0	0	0.24	0	0	0.12
R9606_101156.1	XM_024448942.1	2802	0.21	0.1	0.1	0.19	0.155	0.145
R9606_101157.1	XM_024447601.1	51611	0.23	0.07	0	0	0.15	0
R9606_101158.2	NM_001032289.3	7355	17.47	15.62	17.75	16.97	16.545	17.36
R9606_10116.1	XM_017013236.1	22827	0.85	0	0.57	0	0.425	0.285
R9606_101166.3	XM_006717053.3	26578	0.38	0.91	0.2	1.32	0.645	0.76
R9606_101167.1	XM_017001348.1	4660	0.04	0.32	0	0	0.18	0
R9606_101170.1	NM_001277223.2	8407	6.15	2.37	5.61	6.93	4.26	6.27
R9606_101171.1	XM_017016399.1	55717	0	0.45	0	0	0.225	0
R9606_101176.1	XM_017025114.1	79990	0.2	0.66	0	0	0.43	0
R9606_101180.3	NM_181598.3	51062	0.25	0	0	0	0.125	0
R9606_101182.1	XM_024453871.1	10227	2.76	1.82	4.47	5.47	2.29	4.97
R9606_101184.1	NM_001134836.2	284759	0	0	0	0.04	0	0.02
R9606_101185.1	XM_024453643.1	56983	0.19	0.06	0.22	0.31	0.125	0.265
R9606_10119.2	XM_005247739.2	7220	2.32	0.56	0	0.35	1.44	0.175
R9606_101190.1	NM_001080391.2	6672	0.14	0.11	0.05	0.19	0.125	0.12
R9606_101191.1	NM_001320194.2	4666	5.69	7.07	8.01	4.4	6.38	6.205
R9606_101194.3	NM_005184.4	808	120.29	121.41	103.16	103.79	120.85	103.475
R9606_101196.2	XM_017028677.2	23464	0	2.68	2.26	1.58	1.34	1.92
R9606_101197.1	NM_001256870.1	57804	0.22	0.11	0.35	0.42	0.165	0.385
R9606_10120.2	XM_011541991.2	6491	0	0.37	0	0.12	0.185	0.06
R9606_101201.3	XM_005256801.3	79066	0.75	0.94	1.23	0.21	0.845	0.72
R9606_101204.1	NM_001256709.1	10393	0	0	0	0.23	0	0.115
R9606_101206.2	XM_011534136.2	80335	0.62	2.87	3.06	0.47	1.745	1.765
R9606_101208.3	XM_005256977.3	11072	0.68	0.21	0.47	0.8	0.445	0.635
R9606_101209.2	XM_017013854.2	79848	0	0	0.13	0.01	0	0.07
R9606_101211.3	NM_004590.4	6360	0	0	0.07	0	0	0.035
R9606_101217.2	XM_017012597.2	79020	0.04	0.04	0.21	0.08	0.04	0.145
R9606_101218.1	NM_001320642.1	274	0	0	0.31	0	0	0.155
R9606_101221.1	NM_001272082.2	51246	160.84	145.89	183.61	176.4	153.365	180.005
R9606_101223.2	XM_017009858.2	79772	0	0.08	0.31	0.33	0.04	0.32
R9606_101224.1	XM_017015130.1	79670	0	0	0	0	0	0
R9606_101225.2	NM_019046.3	54522	1.68	0.75	1.13	1.02	1.215	1.075
R9606_101226.1	XM_017006276.1	2992	0	0	0.18	0	0	0.09
R9606_101227.2	XM_017011607.2	107986554	0.03	0	0	0	0.015	0
R9606_101228.1	NM_001040647.1	27297	1.24	0.61	0.37	0	0.925	0.185
R9606_101229.1	XM_017018803.1	121512	0	0.17	0.31	0.26	0.085	0.285
R9606_101230.2	XM_011544336.2	9859	0	0	0.09	0	0	0.045
R9606_101234.1	NM_001080452.1	56927	8.57	0.52	17.87	11.76	4.545	14.815
R9606_101235.1	NM_001160301.1	1806	4.29	2.88	3.74	4.37	3.585	4.055
R9606_101236.1	XM_017008657.1	80817	0	0.19	0	0	0.095	0
R9606_101238.1	NM_001205319.1	64359	10.15	8.2	17.76	7.77	9.175	12.765
R9606_10124.3	NM_018211.4	55225	9.87	8.52	9.65	9.26	9.195	9.455
R9606_101245.1	NM_182717.2	1390	0.19	0	0.54	0.04	0.095	0.29
R9606_101247.1	NM_001289034.2	89953	0	1.45	0.31	0.41	0.725	0.36
R9606_101249.1	XM_017024958.1	6470	4.21	8.55	8.14	12.29	6.38	10.215
R9606_10125.1	NM_001286379.1	84498	0	0	0.41	0.51	0	0.46
R9606_101252.5	NM_032823.5	84909	3.85	3.13	6.75	7.19	3.49	6.97
R9606_101254.6	NM_031946.7	116988	18.66	21.04	16.2	10.92	19.85	13.56
R9606_101256.3	NM_007021.4	11067	0.81	0.43	1.85	1.3	0.62	1.575
R9606_101257.1	XM_017025087.1	79777	0	0.17	0	0	0.085	0
R9606_10126.2	XM_011539498.2	220992	0.07	0.15	0.04	0.15	0.11	0.095
R9606_101263.1	NM_001253884.1	80216	0	0.25	0	0	0.125	0
R9606_101265.1	XM_017000218.1	114883	1.24	3.38	4.34	2.86	2.31	3.6
R9606_101267.1	NM_001032998.2	8942	13.63	13.01	9.85	12.63	13.32	11.24
R9606_101274.2	XM_017024159.2	124739	0	0.54	0.39	0	0.27	0.195
R9606_101278.3	NM_175748.4	55148	37.89	36.75	26.45	26.42	37.32	26.435
R9606_10128.1	XM_024449919.1	4058	0	0	0.1	0	0	0.05
R9606_101281.5	NM_013240.6	29104	1.9	1.69	1.62	1.35	1.795	1.485
R9606_101282.3	XM_005254750.3	89832	0	0.3	0.19	0.17	0.15	0.18
R9606_101284.3	XM_011541445.3	388630	2.12	1.7	0.94	1.53	1.91	1.235
R9606_101286.1	NM_001378100.1	753	0.24	0	0.31	0.14	0.12	0.225
R9606_101289.3	NM_017741.4	54876	9.35	10.36	8.78	8.09	9.855	8.435
R9606_101292.1	XM_017013363.1	2961	0	0	0	2.33	0	1.165
R9606_101295.2	XM_011531042.2	79979	0	0.15	0	0.11	0.075	0.055
R9606_101297.3	XM_011534841.3	22821	0.87	0	0.58	0	0.435	0.29
R9606_101299.1	NM_001355029.2	5562	0	2.14	0.95	2.18	1.07	1.565
R9606_1013.2	XM_017019917.2	728568	0.47	0.64	0.35	0.52	0.555	0.435
R9606_10130.1	NM_001165921.2	5345	0.45	1.78	0.53	2.22	1.115	1.375
R9606_101301.1	XM_011534474.1	23138	6.17	7	8.34	7.68	6.585	8.01
R9606_101303.4	XM_005273124.4	3914	5.63	2.36	1.84	4.47	3.995	3.155
R9606_101304.1	NM_001118888.2	285	0	0.04	0	0.07	0.02	0.035
R9606_101305.1	NM_001242818.2	54849	0.35	0	0	0	0.175	0
R9606_101309.1	NM_001271921.1	23478	6.02	5.77	7.12	7.71	5.895	7.415
R9606_101310.3	XM_005257557.3	59342	5.35	6.55	4.11	3.43	5.95	3.77
R9606_101311.2	XM_005246465.2	27347	4.65	6.12	9.39	6.61	5.385	8
R9606_101314.1	NM_020637.2	27006	0.39	0	0.18	0	0.195	0.09
R9606_101319.2	NM_001001485.2	27032	0	1.27	3.1	0.79	0.635	1.945
R9606_101325.3	NM_002138.3	3184	112.96	110.75	131.96	122.31	111.855	127.135
R9606_101329.1	NM_001353153.1	285331	0.02	0	0	0.27	0.01	0.135
R9606_101330.1	NM_001278731.2	23438	0.36	0.26	0	0.74	0.31	0.37
R9606_101331.3	XM_005251701.3	138199	1.47	0.17	1.85	0.2	0.82	1.025
R9606_101333.2	NM_014038.3	28969	97.05	87.94	105.03	99.26	92.495	102.145
R9606_101335.5	NM_001211.6	701	69.99	69.82	76.1	71.97	69.905	74.035
R9606_101336.2	XM_005274740.2	7739	0	0.16	0.16	0.4	0.08	0.28
R9606_101338.3	XM_011521738.3	54893	0.16	0.21	0.18	0.11	0.185	0.145
R9606_10134.2	XM_011522964.2	23174	0	0	0	0.22	0	0.11
R9606_101340.1	XM_017029837.1	79135	20.54	21.5	16.39	23.84	21.02	20.115
R9606_101341.1	XM_024452825.1	29994	0	0	0.11	0.15	0	0.13
R9606_101343.3	NM_002564.4	5029	0	0.16	0.51	0	0.08	0.255
R9606_101345.1	XM_024452958.1	51281	0.26	0.42	0	0.28	0.34	0.14
R9606_101348.4	NM_016118.4	51667	20.87	20.69	19.06	18.96	20.78	19.01
R9606_101349.3	NM_138623.3	10018	1.35	0	3.22	1.07	0.675	2.145
R9606_101351.3	NM_032867.3	84953	0.18	0.23	0.39	0.23	0.205	0.31
R9606_101352.2	XM_006711546.2	79957	0	0.18	0.23	0	0.09	0.115
R9606_101360.3	XM_006718802.3	23187	0.05	0	0	0	0.025	0
R9606_101362.1	NM_001349867.2	8398	0.43	0.25	0.3	0	0.34	0.15
R9606_101363.2	XM_017004989.2	79828	0.67	0.71	1.25	2.84	0.69	2.045
R9606_101368.1	NM_001318373.2	5101	0.12	0.09	0	0.12	0.105	0.06
R9606_10137.1	NM_001321967.1	84896	7.6	5.41	10.41	7.72	6.505	9.065
R9606_101375.4	NM_012264.5	25829	22.53	23.7	25.18	23.89	23.115	24.535
R9606_101377.1	NM_001003703.1	522	83.55	83.76	102.97	101.84	83.655	102.405
R9606_101379.1	NM_001318818.2	347862	0	0	0	1.11	0	0.555
R9606_101380.1	XM_017017708.1	387778	0.08	0	0	0	0.04	0
R9606_101381.1	NM_001293808.1	2952	2.49	2.24	3.34	0	2.365	1.67
R9606_101382.3	NM_032582.4	84669	7.14	6.67	9.16	9.74	6.905	9.45
R9606_101383.1	NM_001282357.2	115111	0.04	0.05	0.04	0.05	0.045	0.045
R9606_101387.2	XM_017009866.2	79810	3.79	6.45	1.95	5.46	5.12	3.705
R9606_101389.4	NM_020350.5	57085	97.78	105.65	110.9	121.83	101.715	116.365
R9606_10139.1	XM_024453730.1	7029	0	0	0.15	0	0	0.075
R9606_101395.1	XM_024449853.1	1512	0	0.34	0	0	0.17	0
R9606_101398.1	XM_005254967.1	64782	1.32	1.55	2.27	1.06	1.435	1.665
R9606_101400.2	NM_001014286.3	55578	0.7	0	1.07	1.13	0.35	1.1
R9606_101401.1	XM_017018166.1	66005	3.09	1.02	1.89	1.99	2.055	1.94
R9606_101406.4	NM_006034.5	9537	2.54	4.5	0.75	1.69	3.52	1.22
R9606_101407.3	XM_006715218.3	80317	0	0	0	0.12	0	0.06
R9606_101408.5	XM_005254171.5	146057	2.05	2.12	2.23	2.16	2.085	2.195
R9606_101410.2	XM_017027947.2	55734	0.71	0.18	0.81	0.17	0.445	0.49
R9606_101418.2	XM_011531920.2	3426	0	0	0.59	0.22	0	0.405
R9606_101419.1	XM_005266110.1	79813	1.46	1.56	2.05	5.47	1.51	3.76
R9606_10142.1	XM_017023566.1	64400	0	1.82	3.73	0	0.91	1.865
R9606_101424.3	NM_021824.3	60491	4.17	3.69	5.65	4.52	3.93	5.085
R9606_101426.5	XM_005269949.5	55328	0.03	0.04	0	0.03	0.035	0.015
R9606_101429.3	NM_003750.4	8661	41.37	41.9	43.11	42.51	41.635	42.81
R9606_10143.2	NM_001042717.3	85865	0.25	0	0.13	0.43	0.125	0.28
R9606_101430.1	XM_017029332.1	1774	0.58	0.95	0.45	0.57	0.765	0.51
R9606_101431.3	NM_004415.4	1832	44.39	45.75	37.82	33.5	45.07	35.66
R9606_101433.3	XM_011514359.3	221458	0.1	0	0	0	0.05	0
R9606_101435.1	NM_001040023.2	140885	0	0.2	0	0	0.1	0
R9606_101440.1	NM_001166005.1	2035	0.57	0.39	0.43	0.86	0.48	0.645
R9606_101444.1	XM_011530933.1	340527	0	0.26	0.08	0.08	0.13	0.08
R9606_101446.3	XM_011524877.3	51326	4.07	3.65	3.08	3.03	3.86	3.055
R9606_101448.1	XM_017019138.1	25766	0	0.31	0	0.14	0.155	0.07
R9606_101449.1	XM_024447204.1	5747	0.82	0.67	1.12	0.16	0.745	0.64
R9606_101450.1	NM_001199323.1	63915	1.82	0.26	1.49	1.41	1.04	1.45
R9606_101453.1	NM_001354608.2	4286	0.31	1.22	1.74	1.89	0.765	1.815
R9606_101454.2	XM_011521133.2	8874	0.37	0.15	0.27	0.66	0.26	0.465
R9606_101458.2	NM_152277.3	92181	14.04	12.48	13.68	15.04	13.26	14.36
R9606_101462.2	NM_001135924.3	221806	0.97	0.31	0.28	0.9	0.64	0.59
R9606_101466.1	NM_001329856.2	168544	0.45	1.36	0.63	0.64	0.905	0.635
R9606_101468.3	XM_011519515.3	54906	0.87	0.85	1.04	1.05	0.86	1.045
R9606_101470.1	XM_024453075.1	7145	0	0	0	0.03	0	0.015
R9606_101473.1	NM_001142271.2	10170	0.15	0.07	0.14	0	0.11	0.07
R9606_101474.1	NM_001282668.1	9645	0.3	1.08	0.64	0.77	0.69	0.705
R9606_101475.1	NM_078628.1	10943	3.85	3.34	3.55	2.89	3.595	3.22
R9606_101476.2	NM_017957.3	55040	0.02	0.05	0.07	0.07	0.035	0.07
R9606_101478.2	XM_017023656.2	79068	0	0	0.25	0	0	0.125
R9606_10148.1	XM_017018013.1	56673	0	0.13	0	0.04	0.065	0.02
R9606_101481.3	XM_011530142.3	27037	0.91	0.21	0.99	1.04	0.56	1.015
R9606_101482.1	XM_017014179.1	10244	0	1.15	1.21	0	0.575	0.605
R9606_101486.4	NM_175866.5	127933	9.02	13.36	12.45	10.8	11.19	11.625
R9606_101489.1	XM_011534442.1	153222	0	0.49	0	0	0.245	0
R9606_10149.2	XM_011540314.2	8729	5.98	5.34	1.07	5.27	5.66	3.17
R9606_101493.2	NM_001013436.4	4357	13.18	2.48	14.75	14.45	7.83	14.6
R9606_101495.3	XM_011530957.3	4303	0	0	0.33	0	0	0.165
R9606_101498.2	XM_011543259.2	202243	0.32	0.96	1.51	0.75	0.64	1.13
R9606_101503.2	XM_017027414.2	8605	0	0	0	0.11	0	0.055
R9606_101504.2	XM_005274699.2	541578	6.76	6.82	16.59	9.93	6.79	13.26
R9606_101505.1	XM_011510356.1	51112	2.43	0	0	0.66	1.215	0.33
R9606_101508.2	XM_017018552.2	9177	0.05	0	0.02	0	0.025	0.01
R9606_101509.1	XM_024450468.1	83985	0	0.01	0.84	0	0.005	0.42
R9606_10151.2	XM_011541555.2	51118	21.57	17.74	21.63	31.25	19.655	26.44
R9606_101517.3	XM_005268182.3	8906	0	0.88	0	0.46	0.44	0.23
R9606_101518.1	NM_001318333.2	79989	0.31	0.2	0	0.26	0.255	0.13
R9606_101521.2	XM_017013128.2	157697	0.64	0.29	0.32	0.39	0.465	0.355
R9606_101523.1	XM_017030183.1	55083	0.03	0.02	0.01	0	0.025	0.005
R9606_101527.1	XM_024451357.1	126129	0	0	0.07	0	0	0.035
R9606_101528.2	XM_011522511.2	5073	0.26	0.28	0.32	0.27	0.27	0.295
R9606_10153.1	XM_024449284.1	9733	0	0.5	0	0	0.25	0
R9606_101532.3	NM_014771.4	9810	30.85	33.25	28.17	31.43	32.05	29.8
R9606_101535.1	XM_024446384.1	23328	0	0.52	0	0	0.26	0
R9606_101540.1	NM_001286561.1	4926	0	0.24	0.27	0	0.12	0.135
R9606_101542.2	NM_033645.2	23291	6.89	5.24	4.73	4.5	6.065	4.615
R9606_101544.1	NM_001242826.1	10193	0	0.81	0	0.63	0.405	0.315
R9606_101545.3	NM_138972.3	23621	0.6	1.25	0.95	0.77	0.925	0.86
R9606_101547.1	XM_024451308.1	10147	5.83	4.05	2.66	2.87	4.94	2.765
R9606_101548.2	XM_017026430.2	163175	0	0.15	0	0	0.075	0
R9606_101554.1	NM_001004019.2	2199	0	0	0.25	0	0	0.125
R9606_101556.1	NM_001136137.1	6158	4.22	3.32	7.36	4.63	3.77	5.995
R9606_101559.5	NM_001979.6	2053	0	0	0.17	0	0	0.085
R9606_10156.1	XM_017000373.1	148345	0	0	0	0.07	0	0.035
R9606_101560.3	XM_011512070.3	8604	6.98	7.45	7.5	7.97	7.215	7.735
R9606_101561.2	XM_011543849.2	90459	3.2	4.6	3.86	3.9	3.9	3.88
R9606_101562.1	NM_001256164.1	54499	0.21	0	0	0	0.105	0
R9606_101566.2	XM_011544281.2	80232	0.51	0	0.38	0.14	0.255	0.26
R9606_101569.1	XM_024453189.1	8527	2.16	0	0	1.89	1.08	0.945
R9606_101573.2	NM_022494.3	64429	19.9	19.66	21.38	21.74	19.78	21.56
R9606_101578.3	XM_005255121.3	124401	0	0	1.19	0.95	0	1.07
R9606_101579.3	XM_011513596.3	94031	0.82	1.09	0.6	1.15	0.955	0.875
R9606_10158.3	XM_011522567.3	57407	0	1.18	0	0	0.59	0
R9606_101580.2	NM_001114357.2	441054	0.67	0	0	0	0.335	0
R9606_101583.2	XM_011512708.2	285313	0.3	0.19	0.34	0.07	0.245	0.205
R9606_101585.4	NM_024110.4	79092	0.48	0.43	0.35	0	0.455	0.175
R9606_101587.1	NM_001242817.2	54849	0.64	1.36	0.59	0.48	1	0.535
R9606_101588.1	NM_001354870.1	4609	37.58	36.32	38.12	36.93	36.95	37.525
R9606_101591.1	XM_017024954.1	64518	0	0.06	0	0	0.03	0
R9606_101592.3	NM_171827.3	925	0	0	0	0.03	0	0.015
R9606_101594.4	XM_006721243.4	64127	0	0.03	0	0	0.015	0
R9606_101597.2	XM_017017456.2	23682	0	0	0	0.06	0	0.03
R9606_101599.6	NM_017582.7	55585	45.64	44.92	49.02	48.39	45.28	48.705
R9606_101602.3	NM_139245.4	151742	3.44	2.8	3.38	3.16	3.12	3.27
R9606_101603.3	NM_006587.4	10699	0.03	0	0.05	0	0.015	0.025
R9606_101604.2	XM_011509447.2	28982	0	0	1.05	0	0	0.525
R9606_101605.2	XM_011526870.2	2901	0	0	0	0.15	0	0.075
R9606_101607.1	NM_001018075.1	2908	1.31	4.46	2.17	3.58	2.885	2.875
R9606_101608.1	XM_017020282.1	9921	3.55	3.71	3.88	3.17	3.63	3.525
R9606_101609.2	XM_011523962.2	56953	0.09	0	0.19	0.34	0.045	0.265
R9606_10161.2	XM_017004782.2	6744	2.42	0.65	3.09	1.2	1.535	2.145
R9606_101610.1	XM_024452306.1	9701	1.04	0.44	0.85	0	0.74	0.425
R9606_101611.1	XM_017006205.1	285203	0.7	0	0.13	0.57	0.35	0.35
R9606_101614.2	XM_011511785.2	7701	0.14	0	0.99	0.4	0.07	0.695
R9606_101616.1	NM_001351675.1	147965	0	0	0.23	0	0	0.115
R9606_10162.3	XM_006710421.3	199990	3.67	3.71	2.69	2.99	3.69	2.84
R9606_101621.1	NM_001330538.2	23322	0.38	0	0.17	0	0.19	0.085
R9606_101625.3	NM_012170.3	26263	21.41	21.32	20.92	24.59	21.365	22.755
R9606_101626.2	XM_011517628.2	9650	0.16	0.16	0	0.14	0.16	0.07
R9606_101628.1	NM_001100427.2	5910	6.05	4.19	4.8	7.73	5.12	6.265
R9606_101629.6	NM_020230.7	56342	32.76	35.3	43.06	42.38	34.03	42.72
R9606_10163.1	XM_011527861.1	23581	0	0.14	0.15	0.21	0.07	0.18
R9606_101630.1	XM_024446121.1	54540	0	0.61	0	0	0.305	0
R9606_101632.1	XM_024452941.1	51011	0.45	0.43	0.45	0.33	0.44	0.39
R9606_101635.1	NM_001278558.1	55884	0.37	0.16	0	0.36	0.265	0.18
R9606_101636.5	NM_001183.6	537	203.29	206.08	199.57	199.03	204.685	199.3
R9606_101637.4	NM_006761.5	7531	606.8	601.32	642.79	622.33	604.06	632.56
R9606_101638.2	XM_011528699.2	22974	10.86	13.28	14.46	7.47	12.07	10.965
R9606_101639.2	NM_032630.3	51550	80.48	74.39	91.76	76.44	77.435	84.1
R9606_10164.1	NM_001317167.1	6637	0	0	0.74	0.35	0	0.545
R9606_101640.1	XM_017024084.1	11276	0.18	0	0	0	0.09	0
R9606_101642.1	NM_001254756.1	124936	3.53	6.42	3.14	1.98	4.975	2.56
R9606_101644.2	XM_005266206.2	8881	1.71	2.07	2.39	2.41	1.89	2.4
R9606_101645.1	XM_024450558.1	11325	4.27	7.32	6.02	5.38	5.795	5.7
R9606_101647.3	NM_015911.3	51058	5.21	5.7	6.04	8.8	5.455	7.42
R9606_101648.3	NM_021933.4	60672	31.22	30.51	36.29	40.29	30.865	38.29
R9606_101651.1	NM_001145158.2	10767	0	0.29	0	0.7	0.145	0.35
R9606_101654.1	XM_017025076.1	79415	0.79	0	0	0	0.395	0
R9606_101657.1	XM_024451011.1	8506	0.59	0.34	0.25	0.16	0.465	0.205
R9606_101658.5	XM_005266755.5	6925	0.25	0.02	0.07	0	0.135	0.035
R9606_101663.1	XM_017020327.1	10443	0	0.02	0	0	0.01	0
R9606_101664.2	NM_194434.3	9218	13.87	15.01	14.14	15.48	14.44	14.81
R9606_101668.2	NM_007342.3	11097	25.72	23.38	28.97	31.02	24.55	29.995
R9606_101669.3	NM_014908.4	22845	16.26	16.47	22.2	21.1	16.365	21.65
R9606_10167.3	NM_183065.4	84314	11.35	10.41	6.22	8.71	10.88	7.465
R9606_101670.7	NM_018073.8	55128	2.91	2.05	1.93	1.03	2.48	1.48
R9606_101672.2	NM_014412.3	27101	46.43	51.15	58.11	56.76	48.79	57.435
R9606_101673.4	NM_020108.5	56	0	0.06	0	0	0.03	0
R9606_10168.3	NM_194279.4	122961	9.27	10.69	12.62	10.3	9.98	11.46
R9606_101681.3	NM_017541.4	1427	0.76	1.68	1.19	0.86	1.22	1.025
R9606_101682.3	NM_022168.4	64135	0.29	0.24	0.26	0.18	0.265	0.22
R9606_101684.3	NM_000962.4	5742	17.39	15.54	8.07	9.33	16.465	8.7
R9606_101685.1	NM_001287490.1	79000	4.93	7.89	6.92	10.05	6.41	8.485
R9606_101688.1	NM_001079815.1	120939	1.19	1.12	2.22	1.9	1.155	2.06
R9606_10169.1	NM_001164757.2	9722	0.29	0	0.56	0.35	0.145	0.455
R9606_101690.1	NM_001276310.1	50861	0.4	0	0	0	0.2	0
R9606_101693.1	NM_001078177.2	2030	0	0	0.8	0	0	0.4
R9606_101694.3	NM_198989.3	220107	0.07	0.03	0	0	0.05	0
R9606_101696.1	NM_001258292.2	4773	0.02	0	0	0.18	0.01	0.09
R9606_101698.2	XM_011535642.2	23345	0.01	0	0	0	0.005	0
R9606_101702.1	NM_001113361.1	57533	0	0	0.01	0	0	0.005
R9606_101703.3	NM_001246.4	954	0	0.39	0	0	0.195	0
R9606_101704.2	XM_011517225.2	6482	0.25	0.21	0.42	0.63	0.23	0.525
R9606_101706.1	NM_001354574.2	158038	0	0	0	0.01	0	0.005
R9606_101708.1	NM_001099437.2	90075	0	0	0	0	0	0
R9606_101712.2	XM_011537702.2	91975	0.31	0.24	0.29	0.2	0.275	0.245
R9606_101713.2	XM_017008144.2	323	0.13	0	0	0.49	0.065	0.245
R9606_101714.2	XM_011527942.2	29128	0	1.56	1.23	1.84	0.78	1.535
R9606_101718.1	NM_001127664.2	2934	1.93	0.42	0	1.72	1.175	0.86
R9606_101719.1	XM_017022718.1	9101	7.5	6.16	6	8.97	6.83	7.485
R9606_10172.2	XM_011530773.2	23096	0.42	0.9	0.42	0.34	0.66	0.38
R9606_101720.1	NM_001271888.2	10518	0	2.13	0	0.3	1.065	0.15
R9606_101725.3	NM_014784.4	9826	0.62	0.74	1	0.29	0.68	0.645
R9606_101726.1	NM_001243089.2	2305	16.75	10.14	22.21	21.79	13.445	22
R9606_101728.3	NM_022117.4	64061	10.88	10.72	12.04	10.48	10.8	11.26
R9606_101729.1	NM_001348768.2	57520	0.58	0.05	0.28	0.24	0.315	0.26
R9606_10173.2	NM_194323.3	9381	0.04	0.02	0.02	0.04	0.03	0.03
R9606_101730.3	NM_001031677.4	53917	39.54	39.68	36.19	44.4	39.61	40.295
R9606_101735.1	NM_001316978.2	84878	4.37	5.77	2.03	3.2	5.07	2.615
R9606_101736.3	NM_139135.4	8289	0.23	0	0.35	0	0.115	0.175
R9606_101737.4	NM_015537.4	26012	32.09	33.64	22.02	22.41	32.865	22.215
R9606_101742.1	NM_001349941.1	23774	2.1	0.95	2.51	1.61	1.525	2.06
R9606_101744.1	NM_001351370.1	55689	8.09	5.04	8.19	8.89	6.565	8.54
R9606_101755.1	NM_001324118.2	124222	0.97	2.9	1.74	1.28	1.935	1.51
R9606_101756.3	XM_011540554.3	113444	0.6	0.51	0.55	0.66	0.555	0.605
R9606_101758.2	NM_178221.2	84938	1.29	2.86	4.68	3.36	2.075	4.02
R9606_101759.1	XM_017027805.1	26164	0.49	0.62	0.47	0	0.555	0.235
R9606_101761.1	NM_001322045.1	79648	0	0.48	0.34	0	0.24	0.17
R9606_101767.1	XM_017005351.1	9448	0.1	0.33	0.19	0.15	0.215	0.17
R9606_101774.1	NM_001300758.1	90806	0.16	0.12	0.28	0.45	0.14	0.365
R9606_101776.1	XM_024452405.1	55869	0.12	0.6	0.58	0.29	0.36	0.435
R9606_101779.2	XM_005251587.2	79956	2.78	3	2.21	2.06	2.89	2.135
R9606_101784.1	NM_001350686.1	889	0	0	0.06	0	0	0.03
R9606_101786.1	XM_017025677.1	23327	0	0	0.07	0	0	0.035
R9606_101788.5	XM_005249845.5	79034	0.21	0.72	0	0.46	0.465	0.23
R9606_10179.1	NM_001316364.2	8894	3.74	3.78	5.47	4.78	3.76	5.125
R9606_101790.1	XM_017010811.1	3134	0.46	0.51	0	0.62	0.485	0.31
R9606_101791.1	NM_001300728.2	23300	0.34	0	0	0	0.17	0
R9606_101799.2	XM_017018798.2	121274	0	0.24	0	0	0.12	0
R9606_1018.1	NM_001320546.2	11180	5.33	8.71	6.19	6.92	7.02	6.555
R9606_101801.2	NM_001167608.3	84236	0	0	0	0.46	0	0.23
R9606_101804.1	NM_001278177.2	7581	0	0	0	0.11	0	0.055
R9606_101805.3	XM_011533557.3	23473	1.67	0.86	0.5	0.7	1.265	0.6
R9606_101806.1	NM_001300830.2	128061	6.13	6.61	6.7	4.12	6.37	5.41
R9606_101808.1	NM_001301008.2	9535	0.69	0	0.68	0.33	0.345	0.505
R9606_10181.1	XM_017022648.1	81614	0.19	0	0	0.44	0.095	0.22
R9606_101810.1	NM_001350628.1	127018	0	0.24	0.32	0	0.12	0.16
R9606_101812.2	NM_032566.3	84651	0	0	0.6	0	0	0.3
R9606_101813.4	XM_006710545.4	23648	3.38	1.4	1.79	3.44	2.39	2.615
R9606_101816.1	NM_001040125.2	54896	2.99	2.74	3.83	3.15	2.865	3.49
R9606_101817.1	XM_017012731.1	84629	0	1.9	0.17	0	0.95	0.085
R9606_101819.4	NM_014878.5	9933	27.8	27.59	40.84	40.33	27.695	40.585
R9606_101823.1	XM_017019134.1	256710	0.31	0.17	0.08	0.03	0.24	0.055
R9606_101826.2	XM_017014357.2	158471	0	0.26	0.08	0.04	0.13	0.06
R9606_101829.1	XM_017016072.1	27143	1.17	1.52	2	2.83	1.345	2.415
R9606_101836.1	XM_017024409.1	23512	0	0.21	0	0	0.105	0
R9606_101837.2	XM_011513093.2	6596	4.07	1.26	0.79	1.96	2.665	1.375
R9606_101838.4	NM_006164.5	4780	101.89	97.89	86.74	93.12	99.89	89.93
R9606_10184.1	XM_024450265.1	3801	7.23	8.48	7.23	7.34	7.855	7.285
R9606_101846.1	XM_011529712.1	7074	0.14	0.75	1	0.49	0.445	0.745
R9606_101847.1	NM_201348.2	5549	0.02	0.1	0.03	0.08	0.06	0.055
R9606_101848.3	NM_181442.4	23394	2.55	2.41	1.81	1.77	2.48	1.79
R9606_101850.2	XM_017005512.2	10201	0.7	0.98	0.89	0.72	0.84	0.805
R9606_101851.3	NM_181808.4	353497	0.95	1.04	0.74	0.66	0.995	0.7
R9606_101857.3	XM_006717121.3	4920	0.48	0.2	0.25	0.17	0.34	0.21
R9606_10186.4	XM_005247838.4	84864	0	0.45	0.3	0.27	0.225	0.285
R9606_101863.5	NM_001492.6	2657	2.12	2.07	1.3	1.51	2.095	1.405
R9606_101864.3	XM_005253488.3	80824	0.46	1.18	1.33	2.36	0.82	1.845
R9606_101865.4	NM_206886.4	343099	0	0.24	0	0.3	0.12	0.15
R9606_101866.1	XM_017018623.1	9828	0.78	0.58	0.43	0.33	0.68	0.38
R9606_101867.1	XM_024452360.1	2564	1.59	2.62	2.18	1.95	2.105	2.065
R9606_10187.1	XM_024452674.1	112268395	0.08	0	0.17	0.07	0.04	0.12
R9606_101871.3	NM_020633.3	57191	0.07	0.14	0.4	0.06	0.105	0.23
R9606_101872.1	NM_001142531.1	10044	0.02	0.08	0.04	0.15	0.05	0.095
R9606_101875.1	NM_001353514.1	55174	0	0	1.52	0	0	0.76
R9606_101877.3	NM_006845.4	11004	81.99	87.25	76.34	73.53	84.62	74.935
R9606_101878.2	XM_011527758.2	170961	0	0	0.26	0.22	0	0.24
R9606_101880.1	NM_001319067.2	9270	0.24	0.08	0.18	0.11	0.16	0.145
R9606_101881.1	XM_024450907.1	7343	0	0	0.22	0	0	0.11
R9606_101885.3	NM_017950.4	55036	0.93	0	0	0	0.465	0
R9606_101886.1	XM_017003479.1	151393	0	0	0	0.08	0	0.04
R9606_101887.1	XM_011540550.1	11330	0.2	0.14	0.14	0.14	0.17	0.14
R9606_101890.1	NM_001130040.2	6464	44.26	52.38	50.41	33.05	48.32	41.73
R9606_101891.1	NM_001317735.2	57326	0	0	0	0	0	0
R9606_101892.1	NM_001353999.3	23081	0	0	0	0	0	0
R9606_101893.1	XM_011511453.1	55679	0	0	3.13	2.73	0	2.93
R9606_101896.3	XM_006722018.3	64772	0.53	0.77	0.59	0.78	0.65	0.685
R9606_101898.2	XM_017010761.2	282890	0.06	0	0	0	0.03	0
R9606_10190.1	XM_024453813.1	9117	0.04	0	0	0	0.02	0
R9606_101900.4	NM_018161.5	55191	25	25.08	17.3	14.85	25.04	16.075
R9606_101901.1	NM_001323647.2	6935	0	0.45	0	0.23	0.225	0.115
R9606_101902.1	XM_011531846.1	27152	0.58	0	0	0	0.29	0
R9606_101904.2	XM_017004695.2	64320	2.02	0.52	0.5	0	1.27	0.25
R9606_101905.6	NM_005682.7	9289	1.51	3.11	2.65	1.13	2.31	1.89
R9606_101906.1	XM_017004004.1	3635	0	0.08	0	0.09	0.04	0.045
R9606_101908.3	NM_001018108.4	10169	276.63	279.53	244.27	270.72	278.08	257.495
R9606_101909.1	XM_017016335.1	53354	0.09	0.12	0	0.2	0.105	0.1
R9606_101916.1	NM_001320702.2	307	0.16	0.15	0	0	0.155	0
R9606_101919.1	NM_001267056.1	840	3.31	3.86	4.6	3.58	3.585	4.09
R9606_101920.2	XM_006716328.2	286097	0	0.59	0	0	0.295	0
R9606_101921.1	XM_006713544.1	23023	0.54	0.16	0.34	0	0.35	0.17
R9606_101922.3	NM_001035223.4	57139	7.82	6.34	4.09	2.91	7.08	3.5
R9606_101924.2	XM_011519387.2	221078	0	0.07	0	0.02	0.035	0.01
R9606_101925.1	XM_024450759.1	4335	4.36	2.58	5.31	1.99	3.47	3.65
R9606_101926.1	XM_024452250.1	50	0	0.35	0	0.34	0.175	0.17
R9606_101927.1	NM_001190818.1	4998	4.82	6.42	4.28	5.6	5.62	4.94
R9606_101929.1	NM_001039660.2	10068	0	0	0	0.37	0	0.185
R9606_101931.3	NM_033022.4	6229	3653.41	3744.63	2708.51	2770.7	3699.02	2739.61
R9606_101932.3	XM_011518610.3	30815	0	0.16	0.31	0	0.08	0.155
R9606_101933.2	XM_011526199.2	80323	0.17	0	0	0	0.085	0
R9606_101934.1	NM_001282923.2	5998	0	0	0.16	0	0	0.08
R9606_101935.4	NM_002667.5	5350	0	0.03	0.03	0	0.015	0.015
R9606_101938.1	XM_024452665.1	112268387	0	0.14	0.42	0.53	0.07	0.475
R9606_101939.1	NM_001352711.2	5747	0.18	0	0	0	0.09	0
R9606_101947.2	XM_011523538.2	2194	5.79	6.24	8.03	5.11	6.015	6.57
R9606_101953.1	XM_017016467.1	5791	0	0.88	1.14	0.92	0.44	1.03
R9606_101954.2	NM_001862.3	1329	746.82	714.72	745.05	751.58	730.77	748.315
R9606_101956.1	XM_017024074.1	112483	0	0	0	0.47	0	0.235
R9606_101958.1	XM_024453581.1	51447	0	0.89	0.23	1.47	0.445	0.85
R9606_101960.3	XM_005257246.3	284131	1.2	0	0.35	0.62	0.6	0.485
R9606_101966.6	NM_016426.7	51512	36.1	38.5	29.61	25.23	37.3	27.42
R9606_101969.3	NM_001896.4	1459	24.73	22.47	31.83	26.15	23.6	28.99
R9606_10197.2	XM_017024810.2	55106	0.09	0.15	0	0	0.12	0
R9606_101970.3	NM_004617.4	7104	0	0.07	0	0.07	0.035	0.035
R9606_101972.3	NM_138334.4	126119	0	1.8	0.83	1.41	0.9	1.12
R9606_101974.2	NM_177417.3	147700	0.41	0.47	0	0.05	0.44	0.025
R9606_101976.4	NM_014885.4	10393	1.42	0.1	0	0	0.76	0
R9606_101982.4	XM_005264672.4	9913	0.63	0.77	0	0.42	0.7	0.21
R9606_101987.4	NM_001037.5	6324	17.71	19.04	16.67	18.27	18.375	17.47
R9606_101989.1	NM_001318505.2	8916	0.22	0.07	0.05	0.04	0.145	0.045
R9606_10199.2	XM_011516259.2	4897	0	0	0.06	0	0	0.03
R9606_101990.2	XM_011513769.2	10891	0.23	0.7	0.06	0.37	0.465	0.215
R9606_101991.1	NM_001312656.2	2077	0	1.2	2.36	0	0.6	1.18
R9606_101992.3	NM_015434.4	25896	16.2	15.99	18.71	15.09	16.095	16.9
R9606_101995.2	NM_001033551.3	146691	0.76	0.15	0.63	0.74	0.455	0.685
R9606_101998.1	NM_001330536.2	201254	3.38	1.9	2.63	4.1	2.64	3.365
R9606_102000.2	XM_011514461.2	26036	0.57	0.4	1.02	0.64	0.485	0.83
R9606_102001.2	XM_017029052.2	89781	0.58	0.43	0.39	0.46	0.505	0.425
R9606_102002.2	NM_001284247.3	26037	0	0	0.14	0.13	0	0.135
R9606_102004.1	XM_017008714.1	84448	0.01	0	0	0	0.005	0
R9606_102007.4	NM_014857.4	9910	2.35	2.08	1.78	2.74	2.215	2.26
R9606_10201.1	XM_024451586.1	55552	0	0.23	0	0.58	0.115	0.29
R9606_102013.5	NM_138361.5	90678	6.26	4.12	3.48	2.75	5.19	3.115
R9606_102014.2	XM_011514463.2	26036	0.37	0.35	0.2	0.16	0.36	0.18
R9606_102016.1	NM_001267058.1	840	0	0	0	0.42	0	0.21
R9606_102021.1	XM_017013958.1	9134	2.37	2.6	0	0	2.485	0
R9606_102022.1	NM_001320848.2	151313	21.68	21.49	21.66	14.89	21.585	18.275
R9606_102027.1	NM_001330733.1	9849	0	0.07	0	0.2	0.035	0.1
R9606_102028.2	NM_001122870.3	132160	0.2	2.36	0	1.3	1.28	0.65
R9606_10203.1	NM_001330640.2	55667	4.97	5.61	5.23	5.28	5.29	5.255
R9606_102033.1	XM_017004969.1	79809	0	0.28	0.24	0	0.14	0.12
R9606_102038.4	NM_000054.6	554	0.99	1.16	0.62	0.71	1.075	0.665
R9606_102040.1	XM_011544758.1	143570	0	0	0.02	0.03	0	0.025
R9606_102043.1	XM_005261781.1	84645	0.92	0.86	0.54	0	0.89	0.27
R9606_102044.1	NM_001351257.1	23583	0.18	0.3	0.18	0.39	0.24	0.285
R9606_102045.1	XM_017005375.1	9448	0.94	0.92	0.89	0.57	0.93	0.73
R9606_102047.3	NM_001660.4	378	166.57	158.06	83.58	80.68	162.315	82.13
R9606_102050.1	NM_001321191.1	10856	4.1	5.85	5.84	5.69	4.975	5.765
R9606_102051.3	XM_011522766.3	9742	2.06	1.87	1.16	1.21	1.965	1.185
R9606_102052.2	XM_011543884.2	10084	3.82	4.85	5.21	5.29	4.335	5.25
R9606_102057.4	XM_006711537.4	79577	5.68	6.18	6.24	5.75	5.93	5.995
R9606_10206.1	NM_001286157.1	1783	0.48	0	0.7	0.94	0.24	0.82
R9606_102060.3	NM_004327.4	613	13.83	14.65	15.18	14.11	14.24	14.645
R9606_102062.1	XM_005266022.1	2055	1.2	1.24	1.03	2.92	1.22	1.975
R9606_102064.1	XM_011545248.1	7536	2.7	0	0	2.37	1.35	1.185
R9606_102066.1	NM_001324330.2	5063	0	0.01	0	0	0.005	0
R9606_102067.1	XM_005248706.1	23595	1.77	3.07	1.81	0.99	2.42	1.4
R9606_102068.2	NM_000076.2	1028	2.4	1.82	0.74	1.6	2.11	1.17
R9606_102072.1	XM_017011464.1	9025	1.53	1.25	1.29	0.7	1.39	0.995
R9606_102074.1	XM_024452577.1	10903	0	0	0.25	0.2	0	0.225
R9606_102075.1	XM_024451216.1	55556	4.92	1.91	2.09	1.61	3.415	1.85
R9606_102076.2	XM_011545965.2	81691	0	0	0.22	0	0	0.11
R9606_102078.1	XM_024448700.1	8301	2.97	3.52	2.33	0.79	3.245	1.56
R9606_102080.3	XM_011535925.3	5550	8.16	8.05	8.83	6.64	8.105	7.735
R9606_102082.1	NM_001311160.2	7070	0.12	0	0.19	0.23	0.06	0.21
R9606_102084.1	NM_001025434.2	1728	45.84	42	35.53	36.69	43.92	36.11
R9606_10209.1	XM_011535290.1	8796	0.1	0	0	0	0.05	0
R9606_102090.2	XM_017007305.2	83666	0	0.3	2.82	0	0.15	1.41
R9606_102091.1	NM_001258463.1	5080	0	0	0.08	0	0	0.04
R9606_102093.1	NM_001258379.2	9497	2.68	1.69	3.58	1.94	2.185	2.76
R9606_102094.3	NM_002919.4	5991	0.05	0.1	0.03	0.11	0.075	0.07
R9606_102098.1	NM_198966.2	5744	0	0	0.29	0	0	0.145
R9606_1021.1	XM_024447397.1	11092	8.24	7.27	6.51	5.92	7.755	6.215
R9606_102102.4	XM_006714585.4	2661	0.16	0.62	0	0	0.39	0
R9606_102104.1	NM_001282587.2	9563	0	1.13	0	0	0.565	0
R9606_102106.1	XM_017007479.1	9209	4.03	2.21	2.09	3.16	3.12	2.625
R9606_102108.3	NM_003072.5	6597	1.27	1.08	0	0	1.175	0
R9606_102109.3	NM_012249.4	23433	6.32	6.51	5.24	4.64	6.415	4.94
R9606_102110.1	XM_017028101.1	84181	0.04	0	0	0	0.02	0
R9606_102112.1	XM_011519253.1	9919	0.72	0	0	0.13	0.36	0.065
R9606_102113.4	XM_005248241.4	133686	2.27	2.62	0.68	0.24	2.445	0.46
R9606_102116.1	NM_001354286.2	26037	2.22	2.09	1.09	0.93	2.155	1.01
R9606_102118.3	NM_002270.3	3842	37.07	33.68	44.39	41.46	35.375	42.925
R9606_102119.5	NM_012437.6	23557	56.05	57.7	54.75	59.04	56.875	56.895
R9606_10212.2	XM_017025513.2	107987254	0.65	0.49	0.54	0.76	0.57	0.65
R9606_102120.4	NM_004163.4	5874	1.53	1.34	1.17	1.39	1.435	1.28
R9606_102124.1	XM_011538481.1	51564	0	0	0.68	0	0	0.34
R9606_102125.2	NM_025245.3	80714	0.89	1.48	1	1.77	1.185	1.385
R9606_102127.1	XM_024448320.1	10312	2.72	1.11	1.08	3.04	1.915	2.06
R9606_102129.2	XM_017014998.2	58499	0	0.11	0.12	0	0.055	0.06
R9606_102133.3	NM_031940.4	83877	0.43	1.19	1.11	0.91	0.81	1.01
R9606_102134.1	NM_001308123.2	7572	0.47	0.29	0.34	0.11	0.38	0.225
R9606_102136.2	XM_017024865.2	5636	3.52	1.47	2.3	1.89	2.495	2.095
R9606_102138.2	XM_006722962.2	10054	50.06	47.66	39.92	42.38	48.86	41.15
R9606_102139.1	XM_017026236.1	115196	0	1.12	0.19	0	0.56	0.095
R9606_102144.1	NM_001317103.1	11080	1.16	1.29	1.71	1.27	1.225	1.49
R9606_102146.2	XM_017020755.2	79774	0	1.25	0	0.7	0.625	0.35
R9606_102147.2	XM_017011327.2	80737	1.97	1.55	2.06	1.32	1.76	1.69
R9606_10215.1	XM_017023968.1	107987237	0.8	0.53	1.14	0.8	0.665	0.97
R9606_102150.3	NM_032773.3	84859	4.16	5.2	5.63	3.4	4.68	4.515
R9606_102151.1	NM_001244974.2	5501	8.48	10.04	15.67	12.15	9.26	13.91
R9606_102154.2	XM_017012515.2	64327	0	0	1.27	0	0	0.635
R9606_102155.4	XM_006720554.4	50810	0.88	1.05	0.9	1.26	0.965	1.08
R9606_102160.1	NM_001322814.2	6648	2.6	3.47	4.07	5.04	3.035	4.555
R9606_102161.1	XM_024446742.1	340252	0	0.36	0.43	1.01	0.18	0.72
R9606_102166.3	NM_014409.3	27097	6.45	5.24	5.6	7.47	5.845	6.535
R9606_102167.1	XM_017007062.1	64778	8.97	6.45	7.05	5.79	7.71	6.42
R9606_102168.1	NM_001184781.2	9993	2.61	1.18	1.9	1.87	1.895	1.885
R9606_102169.2	XM_005255792.2	123775	0	0	0	0.06	0	0.03
R9606_10217.3	XM_005244806.3	83858	21.09	19.78	48.16	38.52	20.435	43.34
R9606_102170.1	XM_006712718.1	6772	2.72	0.56	2.33	1.24	1.64	1.785
R9606_102172.1	XM_024448663.1	66005	0.72	2.79	4.15	1.34	1.755	2.745
R9606_102175.1	NM_001352363.2	55291	1.21	1.88	2.08	1.52	1.545	1.8
R9606_102179.3	NM_001032363.4	440574	29.74	28.35	36.91	36.03	29.045	36.47
R9606_102186.1	XM_011546123.1	23786	2.22	1.61	0.25	1.77	1.915	1.01
R9606_102188.1	XM_017001140.1	339541	0	0.2	0	0	0.1	0
R9606_102194.5	XM_005264572.5	80204	0.7	1.21	1.02	0.33	0.955	0.675
R9606_102195.2	NM_001301047.3	54516	1.88	0	0	0	0.94	0
R9606_102197.3	XM_006716775.3	4781	0.61	0.56	0	0.08	0.585	0.04
R9606_102198.1	NM_181861.2	317	4.34	4.67	3.21	3.24	4.505	3.225
R9606_102200.1	NM_001306159.2	11159	0	0.36	0	0	0.18	0
R9606_102201.1	XM_024449714.1	81693	0	0.04	0	0	0.02	0
R9606_102204.1	NM_001164160.2	55291	1.89	0	0.79	1.14	0.945	0.965
R9606_102206.2	XM_011509231.2	149041	0.43	0	0	0	0.215	0
R9606_102207.1	NM_001244683.2	5139	12.86	13.34	10.65	7.46	13.1	9.055
R9606_102209.1	NM_001323553.2	23167	0	0	0.53	0	0	0.265
R9606_10221.1	XM_024448502.1	3636	0.53	0.22	1.57	0.51	0.375	1.04
R9606_102213.1	NM_001270837.2	1397	0.15	0.15	0.29	0.14	0.15	0.215
R9606_102215.2	XM_011530489.2	89781	0	0	0.16	0	0	0.08
R9606_102217.1	XM_024451174.1	984	0.61	0.44	0	0	0.525	0
R9606_102218.1	NM_001017916.1	1534	6.95	8.83	8.68	7.53	7.89	8.105
R9606_10222.2	NM_013943.3	25932	100.46	97.74	89.32	81.36	99.1	85.34
R9606_102221.2	NM_021709.3	10572	3.29	6.32	7.01	7.73	4.805	7.37
R9606_102222.3	NM_152550.4	153769	5.39	8.08	4.29	3.84	6.735	4.065
R9606_102223.2	XM_006719435.2	5074	13.89	14.58	15.74	14.09	14.235	14.915
R9606_102225.2	XM_011541984.2	6487	0.16	0.08	0	0	0.12	0
R9606_102226.2	XM_011537962.2	144453	0	0	0.07	0	0	0.035
R9606_102227.2	XM_017007024.2	64145	1.63	0	0	0	0.815	0
R9606_102231.5	XM_005258198.5	125488	0	0	0	0.46	0	0.23
R9606_102232.1	NM_001317342.2	387263	0	0	0.32	0	0	0.16
R9606_102233.3	XM_005246663.3	55139	6.41	7.94	2.57	5.07	7.175	3.82
R9606_102236.3	NM_005742.4	10130	325.83	323.29	313.74	303.88	324.56	308.81
R9606_102237.1	NM_001348731.2	57498	3.18	3.36	2.26	3.26	3.27	2.76
R9606_102238.1	XM_011540170.1	79892	0	0	0	0.06	0	0.03
R9606_102240.1	XM_017005354.1	9448	0.51	0	0	0.3	0.255	0.15
R9606_102241.3	XM_005259223.3	7768	0.78	0.13	0.42	0.18	0.455	0.3
R9606_102242.1	NM_001322883.2	3983	0.51	0.71	1.96	0.83	0.61	1.395
R9606_102243.3	NM_015436.3	25898	4.05	3.88	3.86	3.59	3.965	3.725
R9606_102244.2	XM_017028038.2	7165	0	0	0	0.17	0	0.085
R9606_102245.1	XM_017027617.1	11190	0.11	0	0.08	0	0.055	0.04
R9606_102247.3	XM_011543850.3	90459	0	0	0	0.15	0	0.075
R9606_102248.4	NM_032387.5	65266	0	0.2	0	0.19	0.1	0.095
R9606_10225.3	NM_153486.3	197257	0	0	0.3	0.37	0	0.335
R9606_102254.1	NM_001320136.2	1677	0.41	0	0	0	0.205	0
R9606_102263.3	XM_011524846.3	474170	1.14	0	0.22	0.29	0.57	0.255
R9606_102264.2	XM_011538370.2	4440	0.29	0	0	0.05	0.145	0.025
R9606_102267.1	NM_001352290.2	89941	7.6	7.59	10.47	10.33	7.595	10.4
R9606_102268.4	NM_005552.4	3831	23.68	25.44	28.54	26.55	24.56	27.545
R9606_102269.3	XM_011510014.3	80267	0	0.05	0	0	0.025	0
R9606_10227.3	NM_201629.3	9414	2.7	1.77	1.46	1.97	2.235	1.715
R9606_10228.1	XM_024451738.1	83636	2.87	1.36	2.32	1.68	2.115	2
R9606_102280.4	XM_005256550.4	23135	0	0	1.83	1.31	0	1.57
R9606_102281.2	XM_005264547.2	7781	1.08	0	1.22	1.72	0.54	1.47
R9606_102283.1	NM_206873.2	5499	3.95	3.9	4.3	4.37	3.925	4.335
R9606_102285.2	XM_017002360.2	79830	0	0	0.2	0	0	0.1
R9606_102287.1	XM_024452549.1	10806	0	0	0	0.43	0	0.215
R9606_102289.1	NM_001317169.1	6637	1.72	2.72	0.76	0.92	2.22	0.84
R9606_10229.1	XM_005267827.1	5527	3.84	3.33	2.7	2.34	3.585	2.52
R9606_102292.2	NM_001408.3	1952	4.7	4.41	4.23	3.66	4.555	3.945
R9606_102293.1	NM_001199455.1	6046	1.02	0.48	0.54	0	0.75	0.27
R9606_102294.3	XM_005261656.3	5465	0	0.04	0	0	0.02	0
R9606_102295.2	XM_017013688.2	5747	0	0.31	0.71	0.1	0.155	0.405
R9606_102297.1	NM_001323030.1	84223	0.98	0.87	0.4	1.57	0.925	0.985
R9606_102298.4	NM_015513.6	78987	10.6	7.92	5.6	6.97	9.26	6.285
R9606_102300.1	XM_017000590.1	2035	1.38	0.43	0.74	0	0.905	0.37
R9606_102301.1	NM_001160233.1	476	1.86	1.85	0.9	1.73	1.855	1.315
R9606_102309.2	XM_017009881.2	79925	0.04	0	0.06	0	0.02	0.03
R9606_10231.2	XM_006721712.2	146705	1.05	0.48	1.5	1.39	0.765	1.445
R9606_102310.2	NM_001290293.2	56948	2.94	1.88	1.53	2.95	2.41	2.24
R9606_102312.2	XM_017004167.2	4528	0.91	0.17	0.47	0.37	0.54	0.42
R9606_102314.2	XM_011521958.2	6692	0.37	0.63	0.14	0	0.5	0.07
R9606_102319.4	NM_003708.4	8608	0.14	0	0.13	0	0.07	0.065
R9606_10232.1	XM_017020828.1	8874	0	0	0.12	0.23	0	0.175
R9606_102320.3	NM_018903.4	56137	0.27	0.39	0.32	0.35	0.33	0.335
R9606_102322.1	NM_001267560.2	27134	0	0	0.23	0.88	0	0.555
R9606_102325.2	XM_011510350.2	51112	0.48	0.14	0.13	0.46	0.31	0.295
R9606_102327.1	XM_006717182.1	55755	1.14	2.26	3.38	1.71	1.7	2.545
R9606_102329.1	NM_001352681.1	129787	0.23	0.1	0.24	0.39	0.165	0.315
R9606_102333.3	NM_012394.4	5202	198.7	215.23	304.26	270.6	206.965	287.43
R9606_102334.1	XM_011538963.1	9026	2.35	2.16	2.75	2.52	2.255	2.635
R9606_102335.1	XM_017016085.1	27343	0	2.18	2.38	1.16	1.09	1.77
R9606_102337.1	XM_017002224.1	7286	0	0.37	0.5	0	0.185	0.25
R9606_102339.3	NM_004689.4	9112	15.45	22.82	12.31	13.98	19.135	13.145
R9606_10234.1	XM_017023605.1	6817	0	0.29	0	0	0.145	0
R9606_102340.4	NM_015853.5	51035	2.07	0.94	1.11	1.32	1.505	1.215
R9606_102342.1	NM_001330508.2	55036	0.57	0.28	0.61	0.17	0.425	0.39
R9606_102344.2	XM_011519762.2	9712	0	0	0	0.15	0	0.075
R9606_102345.2	XM_011542616.2	143872	0	0	0	0.05	0	0.025
R9606_102348.2	NM_001144766.2	7266	0	0.86	1.27	0	0.43	0.635
R9606_102353.2	XM_017028922.2	6721	0.69	0.48	0.63	0.26	0.585	0.445
R9606_102355.2	XM_005256237.2	9289	0.67	1.01	0.77	1.62	0.84	1.195
R9606_102359.1	NM_001351312.2	25875	6.21	5.59	1.77	6.23	5.9	4
R9606_10236.2	XM_017019625.2	55711	0	0.36	0	0	0.18	0
R9606_102362.2	XM_011543944.2	641339	0.24	0	0	0.16	0.12	0.08
R9606_102364.2	XM_017001851.2	56957	0.93	1.24	1.49	0.9	1.085	1.195
R9606_102368.3	NM_001037329.4	1262	0	0	0.05	0	0	0.025
R9606_102371.1	NM_001350750.2	259232	0.28	0	0	0.22	0.14	0.11
R9606_102373.1	NM_001314029.2	29126	0.29	0.29	0.71	0.22	0.29	0.465
R9606_102374.1	XM_017005842.1	199221	0.02	0.2	0.04	0.1	0.11	0.07
R9606_102376.1	XM_024449411.1	8100	0.1	0	0	0	0.05	0
R9606_102378.1	NM_001297700.2	5269	4.69	0.87	4.22	3.6	2.78	3.91
R9606_102381.4	NM_152715.5	219899	1.34	2.73	1.88	1.81	2.035	1.845
R9606_102383.2	XM_017018927.2	1663	0.13	0	0	0	0.065	0
R9606_102384.4	NM_002994.5	6374	0.04	0	0	0	0.02	0
R9606_10239.3	NM_001012643.4	339344	5.85	5.38	4.59	5.24	5.615	4.915
R9606_102390.3	NM_173685.4	286053	10.21	16.03	18.54	12.49	13.12	15.515
R9606_102393.1	NM_001353339.2	284992	0.47	0	0.26	0.3	0.235	0.28
R9606_102394.3	NM_003287.4	7164	0	0.13	0	0	0.065	0
R9606_102396.3	NM_003309.4	7259	25.31	27.12	25.76	22.78	26.215	24.27
R9606_102399.1	XM_011534627.1	64901	0	0	0.53	0	0	0.265
R9606_102402.3	NM_006178.4	4905	34.03	33.86	31.57	29.44	33.945	30.505
R9606_102404.3	NM_014066.4	28991	5.73	6.23	11.46	8.52	5.98	9.99
R9606_102406.4	XM_006724924.4	102724197	0.18	0	0	0.59	0.09	0.295
R9606_102408.2	XM_011531140.2	2564	0.66	0.41	0.16	0.15	0.535	0.155
R9606_102409.1	XM_017024664.1	4591	0.1	0.12	0.12	0	0.11	0.06
R9606_10241.2	XM_006722846.2	6597	0.29	0.83	0.58	0.46	0.56	0.52
R9606_102411.1	XM_017021018.1	145282	0	0.46	0.24	0.29	0.23	0.265
R9606_102418.4	NM_005450.6	9241	3.12	2.63	2.55	3.37	2.875	2.96
R9606_102419.1	XM_024449290.1	107984449	0.31	1.17	0.77	0	0.74	0.385
R9606_102422.1	NM_001351287.2	25834	0.01	0	0	0	0.005	0
R9606_102423.1	NM_001288972.1	80221	0	0	0	0.44	0	0.22
R9606_102424.1	XM_006719340.1	25875	0.7	3.71	0	2.73	2.205	1.365
R9606_102425.1	NM_001111112.2	3093	0.13	0.26	0.12	0.61	0.195	0.365
R9606_102428.2	NM_001024594.3	388722	16.01	15.63	13.91	16.84	15.82	15.375
R9606_102429.4	NM_004286.5	9567	20.64	19.7	21.59	19.88	20.17	20.735
R9606_102433.2	XM_011536673.2	2972	3.03	1.88	3.44	3.87	2.455	3.655
R9606_102442.1	NM_001316341.2	5718	0	0.13	0.49	0.48	0.065	0.485
R9606_102443.1	XM_024450130.1	8394	3.23	4.81	2.06	0	4.02	1.03
R9606_102448.1	NM_001287583.2	995	0	0.67	0	0	0.335	0
R9606_102451.2	XM_017020852.2	93081	0.09	0.43	0.39	0.41	0.26	0.4
R9606_102458.2	XM_017010703.2	25902	0.19	0.09	0.23	0.22	0.14	0.225
R9606_102461.1	NM_001286517.2	347734	0	0.8	0	0	0.4	0
R9606_102462.1	XM_017013807.1	727957	0.52	0.12	0.26	0.14	0.32	0.2
R9606_102463.2	XM_011545929.2	728741	0.44	0.64	0.3	0.61	0.54	0.455
R9606_102465.2	XM_011532124.2	56034	1.74	0	0	1.62	0.87	0.81
R9606_102466.2	NM_001009943.2	54522	0.63	0	1	1.87	0.315	1.435
R9606_10247.3	XM_011523845.3	388341	0.03	0	0.03	0.07	0.015	0.05
R9606_102472.2	XM_017014638.2	2889	0	0	0.52	0	0	0.26
R9606_102473.2	NM_001142401.2	8763	0	0.15	0.15	0	0.075	0.075
R9606_102476.5	XM_005262769.5	152559	1.1	0.15	0.71	1.75	0.625	1.23
R9606_102478.1	XM_017009878.1	79844	0	0.21	0	1.46	0.105	0.73
R9606_102479.1	NM_001291367.2	84808	0.48	0.63	0.33	0.36	0.555	0.345
R9606_10248.3	NM_001541.4	3316	0.31	0	0.89	0.29	0.155	0.59
R9606_102482.1	NM_001282989.2	10901	22.71	21.25	22.38	28.1	21.98	25.24
R9606_102483.2	XM_017003399.2	1385	0	0.14	0.08	0.14	0.07	0.11
R9606_102484.2	NM_007320.3	8498	14.01	17.92	20.13	19.52	15.965	19.825
R9606_102489.2	NM_001014796.3	4921	1.59	1.85	1.09	0.71	1.72	0.9
R9606_102490.4	NM_012129.5	9069	15.03	14.16	15.02	13.4	14.595	14.21
R9606_102493.1	NM_001171168.2	23125	0.5	0.89	0.52	0.39	0.695	0.455
R9606_102496.3	NM_007229.3	11252	0	0	0	1.17	0	0.585
R9606_102497.4	NM_012292.4	23526	5.29	1.22	4.11	1.83	3.255	2.97
R9606_1025.2	XM_005254538.2	5597	2.38	1.44	4.19	0.96	1.91	2.575
R9606_102501.2	NM_001206971.3	5787	0.35	0	0	0	0.175	0
R9606_102503.2	XM_017003530.2	1838	0.37	0.19	0.49	0.48	0.28	0.485
R9606_102508.1	XM_011537310.1	9112	2.29	3.35	3.95	5.32	2.82	4.635
R9606_102511.3	XM_011529145.3	11237	0	0.82	1.44	0	0.41	0.72
R9606_102513.1	NM_001271848.1	90592	1.63	0.78	1.11	1.71	1.205	1.41
R9606_102514.1	XM_017003216.1	11159	0	0.23	0	0	0.115	0
R9606_102515.2	XM_017000809.2	23318	0.23	0.7	0.19	0	0.465	0.095
R9606_102517.4	XM_006718138.4	119710	0	0.38	0.55	0	0.19	0.275
R9606_102519.1	NM_001293167.1	101927423	1.95	1.44	2.07	2	1.695	2.035
R9606_102524.1	XM_017001391.1	5051	0.28	0	0	0.48	0.14	0.24
R9606_102525.2	XM_006715614.2	9465	0	0	0.26	0	0	0.13
R9606_102528.1	NM_001350208.2	114883	0.18	0	0	0	0.09	0
R9606_102529.1	XM_024446028.1	27039	0	0.04	0.03	0.03	0.02	0.03
R9606_102530.3	NM_022405.4	54716	0.06	0.05	0.07	0.08	0.055	0.075
R9606_102532.2	NM_001291305.3	51491	0	0	0	0.64	0	0.32
R9606_102534.3	XM_011521156.3	10260	0	0.87	0	0	0.435	0
R9606_102535.1	XM_017028761.1	26088	1.34	1.45	0.84	0.91	1.395	0.875
R9606_102537.1	XM_017018937.1	1663	1.06	0.84	1.31	1.18	0.95	1.245
R9606_102540.2	XM_017021572.2	60686	0	0	0	0.11	0	0.055
R9606_102541.1	NM_001287811.1	23341	1.58	0.79	0.86	0.96	1.185	0.91
R9606_102542.1	NM_001353070.2	2934	1.14	0	0	0.24	0.57	0.12
R9606_102545.1	NM_001286050.2	23201	0	0.75	0.46	0.2	0.375	0.33
R9606_102547.1	XM_024452981.1	55676	0.67	1.1	0	0.37	0.885	0.185
R9606_102550.5	XM_005249308.5	65989	0	0.24	0.1	0	0.12	0.05
R9606_102551.1	XM_024452068.1	3150	0	0.41	0	0.31	0.205	0.155
R9606_102553.2	XM_005263438.2	2475	0.55	1.28	1.73	0	0.915	0.865
R9606_102557.4	XM_005248027.4	84448	0.09	0	0	0.21	0.045	0.105
R9606_102575.3	XM_005254019.3	10150	0.18	0.2	0.49	0.32	0.19	0.405
R9606_102577.2	NM_198435.3	6790	25.34	22.74	24.27	20.9	24.04	22.585
R9606_102579.2	NM_001035247.3	7353	1.79	0	1.48	0.45	0.895	0.965
R9606_10258.1	XM_024448298.1	10062	1.62	2.15	2.83	2.75	1.885	2.79
R9606_102586.2	NM_032830.3	84916	100.44	89.15	142.02	134.22	94.795	138.12
R9606_102587.2	NM_134440.2	8625	3.81	0.66	1.92	1.47	2.235	1.695
R9606_10259.5	NM_005485.5	10039	2.11	5.86	3.41	1.99	3.985	2.7
R9606_102590.1	NM_001131063.2	79685	0.19	0.19	0	0.06	0.19	0.03
R9606_102591.3	XM_005272308.3	101928548	0.86	0.72	0.69	0.8	0.79	0.745
R9606_102592.3	XM_011526646.3	22900	0.18	0	0	0	0.09	0
R9606_1026.4	NM_005775.5	10174	1.11	0.72	0	1.24	0.915	0.62
R9606_102601.1	NM_001351103.1	10869	1.03	0.74	0.54	0	0.885	0.27
R9606_102603.5	NM_025045.6	80115	0	0	0	1.06	0	0.53
R9606_102604.2	NM_025108.3	80178	21.03	27.89	18.86	19.43	24.46	19.145
R9606_102610.1	XM_024447903.1	22978	2.9	1.14	2.22	2.05	2.02	2.135
R9606_102615.1	NM_001350239.1	84722	0.24	0	0	0	0.12	0
R9606_102618.1	XM_017014173.1	100287171	7.75	7.58	7.67	7.76	7.665	7.715
R9606_102619.1	NM_001098270.1	4248	0.06	0.06	0.09	0.07	0.06	0.08
R9606_102620.1	XM_017025203.1	83990	1.71	0	0	0	0.855	0
R9606_102621.1	NM_001278604.2	55132	2.87	2.95	3.35	3.75	2.91	3.55
R9606_102622.1	XM_005268229.1	9578	23.88	23.14	19.42	19.71	23.51	19.565
R9606_102623.1	XM_006723995.1	3141	0	0	0	0.37	0	0.185
R9606_102626.2	NM_001190880.2	81888	0.7	0	0	0.28	0.35	0.14
R9606_102631.2	XM_017019607.2	55605	0	0	0.54	0.33	0	0.435
R9606_102639.2	NM_020357.3	57092	104.96	93.5	104.43	97.82	99.23	101.125
R9606_102640.2	NM_152221.3	1454	19.24	21.16	22.48	27.45	20.2	24.965
R9606_102641.1	NM_001317907.1	157313	1	0.34	0.4	0.51	0.67	0.455
R9606_102643.1	XM_011532203.1	6622	14.28	16.86	18.77	12.42	15.57	15.595
R9606_102644.3	XM_006716455.3	51606	1.41	0	1.83	2.66	0.705	2.245
R9606_102646.1	NM_001282411.1	5510	1.37	1.33	0.93	0.71	1.35	0.82
R9606_102649.2	NM_173092.3	81033	0	0.03	0	0	0.015	0
R9606_10265.1	XM_017021928.1	145748	0.43	0.86	0.37	0	0.645	0.185
R9606_102650.1	XM_024453945.1	23142	1.07	0	0	0	0.535	0
R9606_102651.4	NM_018846.5	55975	0	0	0.4	0.09	0	0.245
R9606_102654.1	XM_024447180.1	51571	3.88	2.92	2.42	2.65	3.4	2.535
R9606_102656.2	NM_199512.3	151887	0	0.28	0	0	0.14	0
R9606_10266.1	NM_173454.1	5151	0.86	0.36	0.58	0.42	0.61	0.5
R9606_102663.1	NM_001204468.1	8241	0	0	1.41	6.19	0	3.8
R9606_102665.3	NM_182976.4	284695	3.69	3.88	4.92	4.92	3.785	4.92
R9606_102668.1	XM_017001617.1	55160	2.07	2.06	2.28	2.25	2.065	2.265
R9606_10267.1	XM_017006099.1	25852	0	0	0	0.34	0	0.17
R9606_102670.1	NM_001345978.1	138428	0	0.31	0	0	0.155	0
R9606_102671.3	NM_024033.3	78996	0	0	0.95	0.68	0	0.815
R9606_102673.2	NM_001099696.2	29803	25.39	33	28.56	28.92	29.195	28.74
R9606_102674.2	XM_011528278.2	79085	0	0.1	0.09	0	0.05	0.045
R9606_102677.3	NM_016305.3	51188	33.98	37.71	46.47	39.1	35.845	42.785
R9606_102679.1	NM_001135675.2	114926	0.72	1.19	0.85	0.42	0.955	0.635
R9606_10268.1	XM_017002073.1	64326	0.04	0	0.05	0	0.02	0.025
R9606_102681.1	NM_001172695.2	10102	0	1.28	0.43	0	0.64	0.215
R9606_102686.1	NM_001289087.2	146722	0	0	0.06	0	0	0.03
R9606_102691.2	XM_011536096.2	7128	0	0.69	0	0.16	0.345	0.08
R9606_102694.2	XM_011535258.2	81624	0.14	0.13	0.12	0.46	0.135	0.29
R9606_102695.1	NM_001350235.1	5293	0	1.2	0.46	0	0.6	0.23
R9606_102698.2	NM_001047434.3	285381	3.85	4.44	4.26	5.17	4.145	4.715
R9606_1027.1	XM_017004556.1	57448	0	0.22	0	0	0.11	0
R9606_10270.2	XM_011532563.2	150726	0.37	0.43	0.62	0.79	0.4	0.705
R9606_102700.2	XM_011517594.2	79776	0	0	0	0	0	0
R9606_102702.3	NM_004805.4	5433	20.25	20.16	24.95	24.29	20.205	24.62
R9606_102704.2	NM_022100.3	63931	16	15.29	15.91	13.59	15.645	14.75
R9606_102705.2	NM_001134658.3	159371	3.47	2.59	4.11	4.26	3.03	4.185
R9606_102706.1	NM_001313900.1	4780	0.15	0	0	0.67	0.075	0.335
R9606_102713.1	NM_001355283.2	388524	41.5	39.82	36.43	35.55	40.66	35.99
R9606_102715.1	NM_001354405.2	11159	0	0	0.2	0.1	0	0.15
R9606_102716.2	XM_011511284.2	51011	0.27	0.77	0.68	0.67	0.52	0.675
R9606_102720.2	XM_017008028.2	27163	0.7	0	0	0	0.35	0
R9606_102721.2	XM_017014298.2	153090	0	0	0.04	0	0	0.02
R9606_102725.3	XM_005268105.3	80821	0	0.14	0	0.33	0.07	0.165
R9606_102726.1	XM_011530011.1	23151	0	0	0.11	0	0	0.055
R9606_102727.4	XM_005258459.4	11100	7.42	1.48	1.11	1.51	4.45	1.31
R9606_102728.2	XM_006715023.2	222658	1.22	0.7	0	0	0.96	0
R9606_102729.3	NM_024650.3	79703	3.52	3.71	3.73	3.78	3.615	3.755
R9606_10273.2	XM_011545257.2	79869	1.75	0	1.18	0	0.875	0.59
R9606_102730.3	NM_020145.4	56904	1.78	2.47	3.21	1.58	2.125	2.395
R9606_102731.1	NM_001282129.2	85464	0	1.06	0.92	0.95	0.53	0.935
R9606_102732.1	NM_001286457.2	7874	30.46	30.2	34.61	33.88	30.33	34.245
R9606_102733.1	NM_001139517.1	8575	12.52	13.54	10.67	10	13.03	10.335
R9606_102736.3	NM_014672.4	9692	1.36	1.09	0	0.49	1.225	0.245
R9606_10274.3	XM_011510812.3	22807	0	0	0.16	0.01	0	0.085
R9606_102744.1	NM_001348700.2	283726	0	0.06	0.09	0	0.03	0.045
R9606_10275.2	XM_017004584.2	57730	0.07	0.11	0.21	0.09	0.09	0.15
R9606_102751.1	NM_001283039.1	27315	0.21	0.64	0	0.62	0.425	0.31
R9606_102752.2	NM_030768.3	80895	18.79	22.15	24.3	26.44	20.47	25.37
R9606_102758.1	XM_024447261.1	727957	0.14	0.12	0.18	0	0.13	0.09
R9606_102759.1	NM_001172633.1	4973	0.89	0.47	2.25	1.91	0.68	2.08
R9606_102761.3	NM_003173.4	6839	31.56	29.97	30.86	29.44	30.765	30.15
R9606_102762.2	NM_020917.3	57677	0	0.22	0.05	0	0.11	0.025
R9606_102769.1	XM_017001827.1	56063	0	0.3	0	0	0.15	0
R9606_102771.2	NM_001258371.2	89	0	0	0	0.09	0	0.045
R9606_102773.1	XM_011518354.1	203197	0.42	0	0.38	0.15	0.21	0.265
R9606_10278.1	XM_017028511.1	107987289	0.45	0.42	0.4	0.33	0.435	0.365
R9606_102780.3	NM_006263.4	5720	76.09	75.86	65.3	65.21	75.975	65.255
R9606_102781.1	NM_001355448.1	642819	0.39	0.28	0.15	0	0.335	0.075
R9606_102782.4	NM_032047.5	84002	2.12	1.42	1.07	1.5	1.77	1.285
R9606_102784.2	NM_173614.2	283820	66.27	66.85	59.85	46.18	66.56	53.015
R9606_102786.3	XM_006722044.3	6871	0.81	0.18	0.21	0.52	0.495	0.365
R9606_102788.1	NM_001198989.2	9054	0.4	0.52	0.34	0.64	0.46	0.49
R9606_102792.2	XM_005245314.2	5546	0.5	1.16	0	1.93	0.83	0.965
R9606_102793.1	XM_024450892.1	6668	1.02	0.9	0.49	0	0.96	0.245
R9606_102794.3	NM_017647.4	117246	39.71	41.06	55.76	51.43	40.385	53.595
R9606_102796.1	XM_024453916.1	166793	0	0	0.15	0	0	0.075
R9606_102798.3	XM_011537283.3	8906	1.21	0.87	0.37	0.78	1.04	0.575
R9606_102799.1	XM_017015096.1	7248	0	0	0.1	0	0	0.05
R9606_102801.2	XM_011536605.2	23405	0.02	0.06	0.08	0.07	0.04	0.075
R9606_102802.4	NM_013326.5	29919	8.84	8.28	9.99	8.28	8.56	9.135
R9606_102805.2	NM_001242480.2	389831	2.35	2.28	2.12	2.11	2.315	2.115
R9606_102806.3	NM_002094.4	2935	45.92	45.18	52.34	52.21	45.55	52.275
R9606_102807.3	XM_005268943.3	51135	0	0	0	0.45	0	0.225
R9606_102808.3	NM_001018025.4	4515	3.15	3.52	3.65	3.04	3.335	3.345
R9606_102809.1	NM_001352419.1	79796	0.34	0	0	0	0.17	0
R9606_102811.4	NM_014424.4	27129	12.86	13.21	13.29	12.84	13.035	13.065
R9606_102812.4	NM_178135.5	345275	0.36	0.48	0.24	0.26	0.42	0.25
R9606_102815.1	XM_017012191.1	375616	0.05	0	0.04	0.07	0.025	0.055
R9606_102816.1	NM_001320001.1	29127	5.6	6.31	3.4	0.51	5.955	1.955
R9606_102822.2	XM_017001402.2	51058	0.56	0.87	0.47	0.64	0.715	0.555
R9606_102824.2	NM_199294.3	378708	20.71	19.04	25.61	24.39	19.875	25
R9606_102827.3	NM_001025930.5	26140	1.04	1.25	0.25	0.48	1.145	0.365
R9606_102828.1	XM_011536426.1	122809	0	0	0.72	0	0	0.36
R9606_102829.3	NM_018999.4	54462	0	0.18	0	0.45	0.09	0.225
R9606_10283.2	NM_001029954.3	441549	1.65	1.63	1.76	1.99	1.64	1.875
R9606_102830.3	NM_022365.4	64215	14.48	16	17.65	17.74	15.24	17.695
R9606_102831.4	XM_006715902.4	222255	0.28	0.16	0.24	0	0.22	0.12
R9606_102832.1	XM_017002124.1	6491	4.8	3.68	1.92	0.75	4.24	1.335
R9606_102833.1	XM_011523288.1	64779	0.29	0	0	0.27	0.145	0.135
R9606_102835.3	NM_182757.4	255488	0	0	0	0.16	0	0.08
R9606_102838.1	NM_001164759.1	5575	0	1.4	0	0	0.7	0
R9606_102844.1	NM_001204516.1	22920	0.34	0	0	0	0.17	0
R9606_102847.2	NM_033382.2	23541	2.07	1.82	1.24	1.19	1.945	1.215
R9606_102848.4	NM_016210.5	51161	1.77	1.12	1.5	1.31	1.445	1.405
R9606_102851.2	NM_004822.3	9423	1.19	1.24	1.89	1.99	1.215	1.94
R9606_102854.1	NM_001319667.1	10560	0	0.54	0.61	0.29	0.27	0.45
R9606_102855.1	NM_001098833.1	56970	20.03	21.49	24.67	22.43	20.76	23.55
R9606_102858.1	NM_001159651.3	91272	0.88	1.75	0.94	1.49	1.315	1.215
R9606_102859.2	XM_005262805.2	1998	3.27	2.27	2.65	2.39	2.77	2.52
R9606_102861.2	XM_011524496.2	201266	0	0.41	0	0	0.205	0
R9606_102864.2	XM_017021941.2	145957	0.11	0.27	0.22	0.23	0.19	0.225
R9606_102869.1	NM_001271700.2	100310846	0.23	0.23	0.15	0.21	0.23	0.18
R9606_102870.3	XM_011529816.3	100037417	2.03	1.86	2.13	1.8	1.945	1.965
R9606_102871.2	XM_017026264.2	126075	0	0	0.74	0	0	0.37
R9606_102876.1	NM_001350635.2	92689	0.99	0.54	0.82	0.98	0.765	0.9
R9606_102877.2	XM_005247221.2	2122	0.54	0	0	0	0.27	0
R9606_102879.2	XM_011533538.2	23225	0.37	0.84	0.61	0.48	0.605	0.545
R9606_10288.4	NM_052813.5	64170	0.14	0.19	1.02	0.67	0.165	0.845
R9606_102881.2	XM_011526752.2	27338	33.72	27.31	28.98	19.43	30.515	24.205
R9606_102882.1	XM_024451387.1	148156	0.34	0.13	0.41	0.68	0.235	0.545
R9606_102884.3	XM_005253183.3	85363	5.04	2.55	3.83	2.56	3.795	3.195
R9606_102886.3	NM_058195.3	1029	526.06	534.06	498.59	528.46	530.06	513.525
R9606_102887.1	NM_001300802.2	8986	2.32	3.05	2.85	2.12	2.685	2.485
R9606_102888.3	NM_173083.3	286826	0	0.32	0	0.67	0.16	0.335
R9606_102893.1	XM_011543615.1	728340	0	0.28	0	0.2	0.14	0.1
R9606_102894.1	XM_017028125.1	9139	0	0.24	0	0	0.12	0
R9606_102895.1	NM_001352456.2	7692	0	0	0.46	0.06	0	0.26
R9606_102896.3	NM_017909.4	55005	34	29.36	30.09	29.89	31.68	29.99
R9606_102897.2	NM_001010971.3	148418	0	0	0	0.95	0	0.475
R9606_102898.2	NM_024090.3	79071	1.18	3.15	2.82	2.78	2.165	2.8
R9606_102899.1	XM_024446392.1	2550	1.16	0	1.46	0.69	0.58	1.075
R9606_10290.1	XM_017000708.1	22955	0.55	0	0	0	0.275	0
R9606_102903.2	NM_003467.3	7852	88.29	83.4	54.35	54.06	85.845	54.205
R9606_102904.4	XM_006717166.4	55035	0	0.29	0	0	0.145	0
R9606_102905.3	NM_001486.4	2646	0.18	0	0	0.14	0.09	0.07
R9606_102907.2	XM_017022716.2	9055	6.69	0.33	3.53	8.98	3.51	6.255
R9606_102910.2	NM_012224.3	4750	0.71	0.31	0	0.42	0.51	0.21
R9606_102912.1	XM_024446277.1	112267930	0	0	0	0.3	0	0.15
R9606_102913.4	NM_003930.5	8935	9.41	9.79	6.79	6.21	9.6	6.5
R9606_102914.3	NM_017797.4	55643	91.86	95.35	67.64	70.97	93.605	69.305
R9606_102915.1	NM_001291417.1	7403	0.22	0.28	0.32	0	0.25	0.16
R9606_10292.4	XM_006718487.4	254102	0.08	0	0.1	0	0.04	0.05
R9606_102921.1	NM_001300885.2	54811	2.9	3.12	1.89	2.78	3.01	2.335
R9606_102925.1	XM_017024142.1	116840	0.41	0.23	0.46	0	0.32	0.23
R9606_102926.3	NM_021902.4	5348	0	0.29	0	0.8	0.145	0.4
R9606_102928.1	XM_024447528.1	318	0.66	0	0.68	1.17	0.33	0.925
R9606_102932.3	NM_033199.4	90226	6.06	6	10.55	10	6.03	10.275
R9606_102933.1	XM_017028587.1	128989	0	0.5	0	0	0.25	0
R9606_102935.1	NM_001282398.2	7549	0	0	0	0.52	0	0.26
R9606_102937.1	NM_001146175.2	84330	2.65	1.91	1.36	1.71	2.28	1.535
R9606_102938.1	NM_001243299.1	334	4.07	3.71	3.61	1.13	3.89	2.37
R9606_102939.1	NM_001145250.2	100131390	0	0	0	0.11	0	0.055
R9606_102941.2	XM_017014404.2	1902	0	0.68	0.9	0	0.34	0.45
R9606_102943.1	NM_182648.2	11177	0	0.7	0.51	1.5	0.35	1.005
R9606_102944.1	XM_017029979.1	9500	0.34	0	0	0	0.17	0
R9606_102948.2	XM_011521950.2	653073	0.17	0	0	0.1	0.085	0.05
R9606_10295.2	NM_172230.3	84447	21.53	17.71	19.84	16.48	19.62	18.16
R9606_102950.1	NM_001321324.1	4343	8.31	15.07	8.3	9.67	11.69	8.985
R9606_102951.2	NM_001168278.2	25937	0.45	0.4	0.2	0.59	0.425	0.395
R9606_102952.3	NM_194317.5	130574	3.31	2.62	3.21	3.32	2.965	3.265
R9606_102954.1	XM_017021370.1	5265	0	0.05	0.06	0.11	0.025	0.085
R9606_102955.4	NM_053017.5	116969	0.18	0	0.27	0.09	0.09	0.18
R9606_102957.2	NM_014431.3	27143	8.55	7.52	8.26	7.55	8.035	7.905
R9606_102959.1	NM_207115.2	51157	42.19	43.09	39.21	37.98	42.64	38.595
R9606_102960.2	XM_011543073.2	9743	0	0	0	0.44	0	0.22
R9606_102962.1	XM_017010815.1	3134	0.39	0	0	0.61	0.195	0.305
R9606_102963.1	XM_024450534.1	10458	0	0	0	0.08	0	0.04
R9606_102964.1	NM_001321133.2	9570	23.05	21.66	13.14	12.68	22.355	12.91
R9606_102965.2	XM_017005084.2	84236	0.51	0.44	0.57	1.23	0.475	0.9
R9606_102967.1	XM_017016723.1	818	0	0.41	0	0.24	0.205	0.12
R9606_102969.1	XM_024447799.1	120	0.52	1.61	0.72	0.81	1.065	0.765
R9606_10297.1	NM_001317110.2	55233	2.25	0.51	2.04	1.33	1.38	1.685
R9606_102971.2	XM_011524553.2	22994	2.08	2.95	1.96	3.08	2.515	2.52
R9606_102976.1	NM_001114748.2	339453	0	0.08	0.38	0.22	0.04	0.3
R9606_102977.2	NM_052837.3	10067	37.68	34.56	46.84	44.93	36.12	45.885
R9606_102980.4	NM_015132.5	23161	4.62	4.18	3.36	3.38	4.4	3.37
R9606_102982.3	NM_003426.4	7625	0.88	1.12	0.36	1.82	1	1.09
R9606_102987.1	XM_017000835.1	23358	0	0	0	0.05	0	0.025
R9606_102988.1	XM_017029331.1	1756	0	0	0.02	0	0	0.01
R9606_102989.2	XM_017005392.2	9654	0.78	0.33	0.32	0.36	0.555	0.34
R9606_10299.2	XM_011525188.2	78995	0.23	0.65	0.69	0.21	0.44	0.45
R9606_102990.1	XM_024450730.1	2896	0	0	1.04	0	0	0.52
R9606_102991.1	NM_001329946.2	9786	0	0.06	0.12	0	0.03	0.06
R9606_102994.1	XM_024446935.1	388630	0.29	0.2	0	0.12	0.245	0.06
R9606_102996.1	NM_001134231.2	64943	104.26	106.27	90.06	95.83	105.265	92.945
R9606_102997.3	NM_014999.4	23011	4.05	3.98	4.81	4.81	4.015	4.81
R9606_103.1	XM_017011054.1	55809	0.53	0.75	0.7	0.28	0.64	0.49
R9606_10300.1	NM_001353258.2	51571	0.68	0.74	1.78	1.47	0.71	1.625
R9606_103001.2	NM_022491.3	64426	9.67	8.94	8.76	6.39	9.305	7.575
R9606_103004.1	XM_017016306.1	51063	0	0	0	0.36	0	0.18
R9606_103006.2	XM_011536248.2	9096	0.34	1.39	0.11	0.33	0.865	0.22
R9606_103007.2	NM_001483.3	2631	59.03	60.8	43.15	41.08	59.915	42.115
R9606_103012.1	NM_001130031.2	54811	0.15	0	0.83	0.61	0.075	0.72
R9606_103013.1	NM_001354476.1	55790	2.43	2.32	2.92	2.63	2.375	2.775
R9606_103019.1	NM_001318841.2	201501	0	0.21	0	0.19	0.105	0.095
R9606_10302.1	NM_001349732.2	114825	0.15	0	0.36	0	0.075	0.18
R9606_103020.1	NM_001351788.2	22900	0	0.14	0.07	0	0.07	0.035
R9606_103024.2	XM_017010197.2	10846	0.98	0.93	0.94	0.9	0.955	0.92
R9606_103029.1	NM_001321515.2	151011	0.5	0.27	0.73	0	0.385	0.365
R9606_103030.1	XM_017010193.1	10817	0.26	0.15	0.21	0.18	0.205	0.195
R9606_103035.3	XM_011533494.3	22907	0.35	0	0	0	0.175	0
R9606_103037.1	NM_001354220.1	23301	0.43	0.27	0.82	0	0.35	0.41
R9606_10304.5	NM_019012.6	54477	5.46	4.33	3.86	3.87	4.895	3.865
R9606_103040.1	NM_201526.2	3671	0.15	0	0.17	0	0.075	0.085
R9606_103042.1	XM_006713870.1	2261	0	0	0	1.05	0	0.525
R9606_103043.1	XM_017010771.1	285753	0	0.04	0	0	0.02	0
R9606_103044.1	XM_024447928.1	26091	0	0.13	0.6	0.13	0.065	0.365
R9606_103047.2	NM_001290360.3	1879	0.01	0.13	0	0.6	0.07	0.3
R9606_103048.3	NM_004182.3	8409	318.67	310.47	308.69	280.95	314.57	294.82
R9606_103053.2	XM_017022132.2	342184	0.02	0	0	0	0.01	0
R9606_103060.3	XM_005250464.3	54784	1.13	0.34	1.22	0.83	0.735	1.025
R9606_103061.1	NM_001348465.2	9557	0.7	1.23	0.75	0	0.965	0.375
R9606_103064.3	XM_005256929.3	10237	0.35	0.74	0.43	0	0.545	0.215
R9606_103069.1	NM_033142.1	94027	0	0.16	0.26	0	0.08	0.13
R9606_103072.3	NM_025188.4	80263	5.8	6.59	4.28	4.33	6.195	4.305
R9606_103074.3	XM_011520203.3	55343	0.56	0.86	3.09	2.26	0.71	2.675
R9606_103080.3	XM_011522715.3	84464	0.34	0.15	0	0.54	0.245	0.27
R9606_103082.1	NM_001098211.2	3269	0.84	0.41	1.35	0.4	0.625	0.875
R9606_103083.1	XM_024448050.1	55130	0	0.1	0	0	0.05	0
R9606_103084.2	NM_152419.3	138050	6.94	6.27	4.11	3.72	6.605	3.915
R9606_103085.2	XM_011528930.2	57473	0	0.34	0.89	0.44	0.17	0.665
R9606_103087.2	XM_011528154.2	57662	0.51	0.45	0	0	0.48	0
R9606_103088.1	XM_024453463.1	285331	0.42	0	0.18	0	0.21	0.09
R9606_103089.1	NM_001258430.2	54976	0	0	0	0.62	0	0.31
R9606_103090.2	NM_001128933.3	171024	0.04	0.11	0.05	0.05	0.075	0.05
R9606_103094.1	NM_001172832.1	91975	4.11	2.32	1.26	0	3.215	0.63
R9606_103096.3	NM_002355.4	4074	121.38	116.23	134.17	138.05	118.805	136.11
R9606_103098.4	NM_005505.5	949	220.82	222.24	204.93	201.96	221.53	203.445
R9606_10310.3	NM_030674.4	81539	18.84	22.59	33.29	31.85	20.715	32.57
R9606_103104.1	XM_011535870.1	51106	2.66	1.26	0.78	1.85	1.96	1.315
R9606_103105.1	NM_001184701.2	7358	0	0	0	0.35	0	0.175
R9606_103106.2	XM_011519255.2	9919	2.36	0.73	0.08	0.93	1.545	0.505
R9606_103107.1	XM_011545854.1	3687	0	0	0	0.1	0	0.05
R9606_103109.3	XM_011537166.3	79944	0.12	0.33	0.54	0.38	0.225	0.46
R9606_10311.2	NM_001042461.3	126003	2.12	2.44	3.51	3.49	2.28	3.5
R9606_103110.2	XM_017001663.2	55277	0	0	0.14	0	0	0.07
R9606_103111.1	NM_001172677.1	84775	0	0	0	0.11	0	0.055
R9606_103116.1	NM_001270372.1	80195	0	0	0.43	0.37	0	0.4
R9606_103117.1	XM_011528023.1	4298	5.64	7.14	5.51	5.17	6.39	5.34
R9606_103118.1	NM_001104647.3	55186	3.12	3.16	1.74	2.85	3.14	2.295
R9606_103119.1	NM_001318054.2	3265	3.22	3.61	2.58	3	3.415	2.79
R9606_103123.2	XM_017007295.2	80746	0	0	0	0.3	0	0.15
R9606_103125.3	NM_024620.4	79673	0.34	0	0	0.38	0.17	0.19
R9606_103127.1	NM_001079535.2	64506	0.2	0.42	0.5	0.48	0.31	0.49
R9606_103128.2	NM_001031615.2	222	0.04	0	0.08	0.07	0.02	0.075
R9606_103131.1	NM_001308150.2	206358	0	1.06	0	0.78	0.53	0.39
R9606_103133.1	XM_017021739.1	8816	0	0	0	0.09	0	0.045
R9606_103135.1	NM_001352777.1	3728	9.08	14	11.31	10.96	11.54	11.135
R9606_10314.1	NM_001354402.1	9677	1.59	1.01	0.89	1.1	1.3	0.995
R9606_103142.1	XM_024446072.1	5066	0	0.44	0.86	0.52	0.22	0.69
R9606_103144.1	NM_001354296.2	26130	0.19	0.23	0.66	0.48	0.21	0.57
R9606_103146.2	NM_177423.3	8500	1.22	1.83	2.26	1.57	1.525	1.915
R9606_103148.1	XM_011545832.1	3566	0.41	0.53	0	0.69	0.47	0.345
R9606_10315.3	NM_178014.4	203068	1748.17	1717.63	1890.37	1869.04	1732.9	1879.7
R9606_103150.1	NM_001164106.1	54456	0	0	0.15	0	0	0.075
R9606_103151.1	NM_001136257.2	166929	2.85	1.72	1.08	0	2.285	0.54
R9606_103152.2	XM_011520098.2	4004	28.06	30.93	31.24	39.76	29.495	35.5
R9606_103153.1	NM_001320633.2	274	1.46	1.91	0.53	1.63	1.685	1.08
R9606_103154.1	NM_001242894.2	80317	0.25	0	0	0.11	0.125	0.055
R9606_103156.1	NM_001350184.1	51463	0	0	0.31	0	0	0.155
R9606_103160.1	XM_024452796.1	11313	0.78	1.03	1.25	1	0.905	1.125
R9606_103161.2	NM_001258401.2	9498	0.04	0.01	0	0.02	0.025	0.01
R9606_103164.2	XM_011540519.2	10691	1.31	2.73	0.82	0	2.02	0.41
R9606_103165.1	XM_024446138.1	57556	0.04	0.1	0.07	0	0.07	0.035
R9606_103168.3	XM_006720139.3	3895	4.97	9.71	12.32	12.44	7.34	12.38
R9606_103169.1	NM_001252512.1	6646	0.56	0	0	0	0.28	0
R9606_103170.1	XM_005249568.1	10392	0	0.64	0.3	0	0.32	0.15
R9606_103171.1	NM_001276289.1	5573	0.62	0.71	0.23	0.43	0.665	0.33
R9606_103172.1	NM_001288981.2	162681	0.42	0.88	0.63	0.48	0.65	0.555
R9606_103177.3	NM_005085.4	8021	13.02	14.7	12.92	10.23	13.86	11.575
R9606_10318.2	XM_017008378.2	55435	3.75	3.63	2.69	3	3.69	2.845
R9606_103184.2	XM_011540872.2	1889	0.63	0.96	0.81	0.59	0.795	0.7
R9606_103188.2	XM_017017605.2	283254	0	0	0	1.68	0	0.84
R9606_103192.1	XM_017016948.1	9397	0	1.63	0.87	0	0.815	0.435
R9606_103194.2	NM_138435.4	113828	0.14	0.14	0.1	0.14	0.14	0.12
R9606_103195.1	XM_017017512.1	26005	0.77	0	0.37	0	0.385	0.185
R9606_103197.1	NM_001164189.2	10226	2.19	6	3.71	2.67	4.095	3.19
R9606_1032.1	XM_017001689.1	55616	0.94	0.99	0.91	0.58	0.965	0.745
R9606_103201.1	NM_001349105.2	256435	0	0	0.03	0	0	0.015
R9606_103202.5	NM_016055.6	51642	26.09	26.93	28.27	34.15	26.51	31.21
R9606_103203.1	XM_024449376.1	55578	1.33	0	2.41	0.45	0.665	1.43
R9606_103206.2	NM_020857.3	57617	32.42	34.19	39.22	37.24	33.305	38.23
R9606_103207.2	XM_011542374.2	8672	0	0.85	0.96	1.14	0.425	1.05
R9606_103208.1	NM_001142930.2	8539	31.24	22.17	28.57	28.65	26.705	28.61
R9606_103209.5	XM_005273987.5	399909	2.36	1.61	2.66	1.49	1.985	2.075
R9606_10321.2	XM_017020696.2	64062	1.32	1.07	2.05	0.19	1.195	1.12
R9606_103211.1	XM_024449128.1	64375	0	0	0.2	0	0	0.1
R9606_103212.3	NM_014803.4	9849	0.19	0	0.09	0	0.095	0.045
R9606_103213.1	XM_017016763.1	840	0.18	0	0	0	0.09	0
R9606_103219.3	NM_005967.4	4665	15.47	16.01	10.8	12.05	15.74	11.425
R9606_103220.2	XM_017012316.2	51678	0	0	0.2	0	0	0.1
R9606_103221.2	NM_001907.3	1506	3.54	3.54	5.82	4.61	3.54	5.215
R9606_103222.4	NM_006067.5	10328	29.07	29.43	34.85	31.3	29.25	33.075
R9606_103226.1	XM_011538929.1	8835	0.16	0	0	0	0.08	0
R9606_103228.1	XM_017025812.1	55205	2.62	1.07	1.18	3.55	1.845	2.365
R9606_103229.2	XM_011523234.2	55815	0	0	0.07	0	0	0.035
R9606_103230.2	XM_005268927.2	50511	0	0.09	0	0.09	0.045	0.045
R9606_103234.2	NM_005475.3	10019	1.21	1.82	1.27	2.23	1.515	1.75
R9606_103235.1	XM_017014490.1	23048	0.01	0	0	0.64	0.005	0.32
R9606_103236.1	NM_001286265.1	57380	7.82	10.66	12.37	12.49	9.24	12.43
R9606_103237.4	NM_018407.6	55353	476.07	467.42	519.04	485.96	471.745	502.5
R9606_103238.1	XM_017016189.1	3416	9.92	9.73	9.57	8.21	9.825	8.89
R9606_103239.2	NM_001289023.3	3903	0	0	0.07	0.03	0	0.05
R9606_103240.1	NM_001079534.2	64506	0.26	0.27	0.27	0.34	0.265	0.305
R9606_103242.2	NM_001204158.3	56848	0	0	0.29	0	0	0.145
R9606_103243.2	XM_006714631.2	493869	0.43	0.63	1.13	0.5	0.53	0.815
R9606_103244.2	XM_006715823.2	10049	0.55	0	0.7	3.66	0.275	2.18
R9606_103246.1	NM_001318900.1	2746	0	0	1.1	0	0	0.55
R9606_103247.1	NM_001130955.2	23370	0	0	0.7	0.16	0	0.43
R9606_103248.3	NM_001024921.3	6133	70.67	70.18	90.74	89.51	70.425	90.125
R9606_103251.1	XM_017019256.1	341350	0	0.03	0.01	0.02	0.015	0.015
R9606_103252.1	XM_017025103.1	79877	0.89	0.47	0.5	0.47	0.68	0.485
R9606_103261.1	NM_001190348.2	93099	0.28	0.1	0	0.09	0.19	0.045
R9606_103262.3	NM_020779.4	57539	5.45	5.25	9.15	5.96	5.35	7.555
R9606_103264.1	XM_011525519.1	9772	1.52	1.61	1.73	1.6	1.565	1.665
R9606_10327.2	NM_001348436.2	7707	0.07	0.04	0.04	0.08	0.055	0.06
R9606_103270.4	NM_178171.5	284110	0	0.05	0	0	0.025	0
R9606_103273.1	NM_001193316.2	63894	1.25	0	0	0	0.625	0
R9606_103274.3	XM_011515834.3	154865	0.03	0.1	0	0	0.065	0
R9606_103277.2	XM_017020962.2	122509	0.47	0	0	0.61	0.235	0.305
R9606_103283.2	NM_144650.3	137872	5.09	3.57	2.76	2.53	4.33	2.645
R9606_103284.1	XM_011539667.1	27343	0.36	0.38	0.29	0.71	0.37	0.5
R9606_103286.1	NM_001256239.2	27315	2.24	0	1.07	0.69	1.12	0.88
R9606_103291.1	NM_001350511.1	57038	0.52	0.72	0.48	0.65	0.62	0.565
R9606_103293.1	NM_001308264.2	54879	0	0	0.11	0	0	0.055
R9606_103298.2	NM_006915.3	6102	7.9	7.67	7.69	6.06	7.785	6.875
R9606_103300.3	XM_011524708.3	3213	0.11	0.05	0.08	0	0.08	0.04
R9606_103302.3	XM_011533453.3	200844	0	0.08	0	0.07	0.04	0.035
R9606_103304.1	XM_024453645.1	56987	0	0	0.14	0.1	0	0.12
R9606_103305.3	XM_005265972.3	64777	0.98	1.36	1.93	1.79	1.17	1.86
R9606_10331.3	NM_032834.4	84920	1.57	1.69	2.27	1.92	1.63	2.095
R9606_103315.4	XM_005261205.4	8888	1.21	3.09	1.01	0.03	2.15	0.52
R9606_103317.1	NM_001351330.2	25875	1.18	0.59	1.34	1.71	0.885	1.525
R9606_10332.1	XM_011519256.1	9919	0	0	1.34	0.23	0	0.785
R9606_103320.1	NM_001278285.1	6120	0	0.5	0.29	0	0.25	0.145
R9606_103322.2	XM_017018404.2	84259	67.12	71.89	99.47	93.6	69.505	96.535
R9606_103323.3	XM_011516511.3	653857	0.04	0.27	0.15	0.2	0.155	0.175
R9606_103324.1	XM_024450002.1	57519	0	0	0.04	0	0	0.02
R9606_103325.1	NM_001080383.1	10052	0	0.59	0.32	0	0.295	0.16
R9606_103328.2	XM_017014597.2	26012	2.68	3.11	1.63	0.49	2.895	1.06
R9606_103330.2	NM_014462.3	27257	96.6	91.19	113.66	111.73	93.895	112.695
R9606_103332.2	NM_021795.2	2005	0.92	1.23	1.22	1.15	1.075	1.185
R9606_103337.1	NM_001304999.2	339229	19.7	17.57	16.91	16.92	18.635	16.915
R9606_103338.2	XM_017022394.2	55075	0.71	3.68	0	2.23	2.195	1.115
R9606_103344.1	XM_017020438.1	22821	0	0	0	0.16	0	0.08
R9606_103347.1	XM_011542645.1	1656	0	0.3	1.06	0.33	0.15	0.695
R9606_103349.2	XM_017005492.2	10057	0.17	0	0	0	0.085	0
R9606_103351.2	NM_005548.3	3735	238.1	238.55	268.96	277.8	238.325	273.38
R9606_103352.1	NM_001282279.2	5831	19.62	13.32	25.35	20.58	16.47	22.965
R9606_103353.1	XM_024452207.1	25793	8.21	11.99	8.82	7.03	10.1	7.925
R9606_103354.1	XM_017028381.1	54020	0	0.85	0.33	0.3	0.425	0.315
R9606_103355.3	NM_017777.4	54903	7.04	3.72	6.09	5.76	5.38	5.925
R9606_103356.2	XM_011544570.2	55246	0	0	0	0.27	0	0.135
R9606_10336.2	XM_011523466.2	9289	0.98	0.95	0.23	0	0.965	0.115
R9606_103360.2	NM_001171508.2	90411	6.22	6.07	6.19	4.48	6.145	5.335
R9606_103361.1	NM_001286740.1	84993	9.96	0	0	13.65	4.98	6.825
R9606_103362.2	XM_017024147.2	124540	0.41	0.76	0	0.28	0.585	0.14
R9606_103363.2	NM_198183.2	9246	0.44	0.44	0	0.24	0.44	0.12
R9606_103364.2	NM_001004426.2	8398	0.67	0	0.14	0	0.335	0.07
R9606_103366.2	NM_001101800.2	51306	1.5	0.79	2.22	0	1.145	1.11
R9606_103368.3	XM_006717925.3	57178	3.36	3.3	2.54	1.7	3.33	2.12
R9606_10337.3	NM_033049.4	56667	0.64	1.28	0.66	0.48	0.96	0.57
R9606_103370.2	XM_017020821.2	8874	1.63	1.1	1.03	1.34	1.365	1.185
R9606_103372.3	NM_001031713.3	63933	11	10.66	8.45	8.59	10.83	8.52
R9606_103375.1	NM_001146345.2	80148	7.84	7.73	7.17	7.77	7.785	7.47
R9606_103377.2	NM_001127391.3	130540	0	0	0.15	0	0	0.075
R9606_103378.1	XM_011524197.1	10458	8.95	8.27	8.6	9.67	8.61	9.135
R9606_103381.1	NM_001145425.1	9975	1.08	0	0	0	0.54	0
R9606_103384.1	NM_001127205.1	3163	0	0	0.42	0	0	0.21
R9606_103385.2	NM_145911.3	7571	0.61	1.07	0.97	0.84	0.84	0.905
R9606_103386.1	NM_001354395.1	9677	1.6	1.2	0	0.35	1.4	0.175
R9606_10339.2	XM_017003169.2	10494	8.57	2.16	5.13	7.7	5.365	6.415
R9606_103390.2	XM_017008864.2	9848	0.03	0	0	0	0.015	0
R9606_103393.3	XM_011529035.3	7165	2.94	1.88	1.82	1.12	2.41	1.47
R9606_103396.1	XM_024447337.1	9684	0	0.51	0	0	0.255	0
R9606_103398.1	XM_011512285.1	105373780	0	0.06	0	0	0.03	0
R9606_103399.5	XM_005253140.5	79841	0	0	0.12	0.17	0	0.145
R9606_1034.2	XM_011527682.2	126295	0.65	0.64	0	0.4	0.645	0.2
R9606_103404.2	NM_170693.3	10110	0.11	0.11	0.16	0.05	0.11	0.105
R9606_103406.4	XM_005253858.4	23067	1.76	0.58	3.4	2.75	1.17	3.075
R9606_103407.1	NM_001256183.2	29123	7.02	8.06	6	8.01	7.54	7.005
R9606_10341.2	XM_017006115.2	25917	1.85	6.17	5	4.79	4.01	4.895
R9606_103415.2	NM_005102.3	9637	43.21	41.23	39.5	38.3	42.22	38.9
R9606_103416.1	NM_001099652.2	283554	0.56	0.49	0.44	0.23	0.525	0.335
R9606_103418.3	XM_006712480.3	3267	9.65	9.04	9.29	10.86	9.345	10.075
R9606_10342.1	XM_017011501.1	9439	5.07	3.88	2.01	3.9	4.475	2.955
R9606_103426.3	XM_005264060.3	9448	0.22	0.43	0	0	0.325	0
R9606_103427.2	NM_014584.3	30001	21.93	20.68	15.35	14.29	21.305	14.82
R9606_103431.2	XM_006713589.2	2804	0	0	0	0.03	0	0.015
R9606_103436.2	XM_006711915.2	10128	86.99	86.91	90.38	98.2	86.95	94.29
R9606_103437.1	NM_001354332.1	23189	0.23	0.1	0.16	0	0.165	0.08
R9606_103440.1	XM_011541516.1	4802	0.76	0.48	0	0	0.62	0
R9606_103444.1	XM_006718994.1	5777	0.11	0	0.33	0	0.055	0.165
R9606_103446.3	NM_014911.4	22848	0	0	0.5	0.18	0	0.34
R9606_103447.1	XM_006713884.1	3954	0.56	0.45	1.06	0.92	0.505	0.99
R9606_103453.1	XM_024447264.1	727957	0	0.27	0	0	0.135	0
R9606_103457.4	XM_005258680.4	2323	0	0	0.59	0	0	0.295
R9606_103458.1	XM_017008367.1	55314	1.91	2.69	0.14	0	2.3	0.07
R9606_10346.4	NM_003838.4	8790	3.9	4.64	2.67	2.79	4.27	2.73
R9606_103461.1	XM_011541158.1	23576	0.22	0.28	0	0	0.25	0
R9606_103462.1	XM_024449231.1	84920	0	1.97	1.03	1.16	0.985	1.095
R9606_103463.1	NM_001350672.1	889	0	0.18	0	0.37	0.09	0.185
R9606_103464.2	XM_017008584.2	7323	0.5	0.65	0.65	0.95	0.575	0.8
R9606_103465.1	NM_001289131.1	10382	0	0.2	0	0	0.1	0
R9606_103467.2	XM_011515390.2	3569	0.68	0.45	1.52	1.89	0.565	1.705
R9606_10347.1	XM_017026846.1	5050	3.33	4.49	1.29	1.47	3.91	1.38
R9606_103471.2	XM_017011284.2	7917	0	1.17	3.12	3.73	0.585	3.425
R9606_103472.1	NM_001242897.2	9681	0.26	0	0.75	0	0.13	0.375
R9606_103473.2	NM_022733.3	64744	16.24	21.7	20.47	21.64	18.97	21.055
R9606_103474.1	XM_024449888.1	2553	1.09	0	0	0	0.545	0
R9606_103478.2	XM_017026166.2	10781	0	0.35	0.07	0.47	0.175	0.27
R9606_10348.1	NM_001184779.2	79400	0.13	0.1	0.15	0.08	0.115	0.115
R9606_103480.1	NM_001198756.1	2793	0	0	0	0.26	0	0.13
R9606_103485.2	NM_003279.3	7125	0.64	0.43	0.41	0	0.535	0.205
R9606_103487.2	XM_011529365.2	80025	6.59	5.63	6.55	6.93	6.11	6.74
R9606_10349.2	NM_144618.3	126626	0	0.15	0	0.43	0.075	0.215
R9606_103495.3	XM_011518945.3	6836	0.29	0.39	0.34	0.53	0.34	0.435
R9606_103496.3	XM_011543113.3	11174	0.21	0	0	0	0.105	0
R9606_103499.1	NM_001351321.2	25875	0.3	0.63	0.47	0.43	0.465	0.45
R9606_1035.1	NM_001303043.2	81628	3.01	1.27	2.91	3.47	2.14	3.19
R9606_10350.2	XM_011525094.2	5889	0	0.93	0	0	0.465	0
R9606_103502.1	XM_011513568.1	84179	0	0.13	0	0	0.065	0
R9606_103505.3	XM_005274434.3	8623	0.51	0.51	0.25	0.71	0.51	0.48
R9606_103511.1	XM_017018902.1	1606	0	0	0	0	0	0
R9606_103515.2	NM_017423.3	51809	27.32	22.1	24.82	24.48	24.71	24.65
R9606_103516.1	NM_001099639.1	7705	0.24	0.19	1.02	0.77	0.215	0.895
R9606_103519.1	XM_017013194.1	2039	0.12	0	0	0	0.06	0
R9606_10352.2	XM_017018480.2	8567	0.27	0.57	0.8	0	0.42	0.4
R9606_103521.1	NM_001306195.1	10776	0.86	0.69	2.36	0.77	0.775	1.565
R9606_103523.2	XM_006720374.2	10518	0	0	0	0.58	0	0.29
R9606_103524.3	NM_005983.4	6502	4.21	1.08	1.73	1.94	2.645	1.835
R9606_103527.3	XM_005247797.3	80254	0.34	0.43	0.21	0	0.385	0.105
R9606_103528.1	NM_001164114.2	57091	0.02	0	0.16	0.07	0.01	0.115
R9606_103529.2	NM_000871.3	3362	0.03	0.02	0.02	0	0.025	0.01
R9606_103530.2	XM_005257527.2	57003	33.69	27.09	32.61	34.48	30.39	33.545
R9606_103535.1	NM_001347018.1	80021	0	0	0	0.53	0	0.265
R9606_103540.1	XM_011545150.1	55298	0.45	0.37	0.8	0.39	0.41	0.595
R9606_103541.3	XM_005248139.3	202018	0	0	0	1.62	0	0.81
R9606_103543.2	XM_005263232.2	79960	0	0	0.22	0.62	0	0.42
R9606_103545.1	NM_001323554.2	23167	0.23	0.23	0.45	0.07	0.23	0.26
R9606_103546.3	NM_014423.4	27125	8.49	12.77	10.66	8.24	10.63	9.45
R9606_103548.3	XM_011543119.3	11174	0.05	0	0	0	0.025	0
R9606_103549.2	XM_011524331.2	125061	0	0	0.79	0	0	0.395
R9606_103553.4	NM_002084.5	2878	49.83	45.67	41.95	40.38	47.75	41.165
R9606_103554.3	XM_005261242.3	421	0	0	0	0.06	0	0.03
R9606_103558.4	NM_004375.5	1353	1.73	1.58	2.01	1.35	1.655	1.68
R9606_103559.3	NM_153218.4	144811	0.08	0	0	0	0.04	0
R9606_103560.3	XM_011518699.3	403341	0	0	1.38	0	0	0.69
R9606_103565.1	NM_001329103.1	10219	0.84	0.28	0	0.91	0.56	0.455
R9606_103567.2	XM_011540491.2	10327	5.51	4.25	7.29	5.48	4.88	6.385
R9606_103568.1	XM_024450481.1	89941	0.51	0	0	1.13	0.255	0.565
R9606_103569.4	XM_005268507.4	6949	0.92	1.74	0.23	1.04	1.33	0.635
R9606_103570.2	XM_017010929.2	51557	0.8	0.89	0.38	0.49	0.845	0.435
R9606_103575.4	XM_005272119.4	8974	0	0	0.35	0	0	0.175
R9606_103577.1	NM_001350484.1	10487	0	0.73	0.68	0.62	0.365	0.65
R9606_10358.4	XM_006712007.4	375189	0.13	0.26	0.25	0.18	0.195	0.215
R9606_103582.1	NM_001330400.2	94097	0	0.49	0	0.21	0.245	0.105
R9606_103585.4	NM_016353.5	51201	5.84	5.45	4.21	4.84	5.645	4.525
R9606_103588.2	XM_005259607.2	5802	9.71	15.06	11	10.36	12.385	10.68
R9606_103590.1	XM_005268370.1	11346	2.42	2.83	2.55	1.9	2.625	2.225
R9606_103591.2	XM_017003166.2	10477	0.03	0.07	0.07	0	0.05	0.035
R9606_103598.2	XM_011520607.2	2120	0	0	0	0.36	0	0.18
R9606_1036.4	NM_014235.5	8266	59.35	54.91	60.66	61.66	57.13	61.16
R9606_10360.1	NM_001284214.2	9320	0.54	0	0.72	0	0.27	0.36
R9606_103600.3	XM_011515254.3	25870	6.05	4.25	1.98	1.12	5.15	1.55
R9606_103602.4	NM_000973.5	6132	3738.95	3761.34	3675.66	3678.94	3750.14	3677.3
R9606_103610.2	NM_001105568.3	63971	0.53	4.15	4.2	1.54	2.34	2.87
R9606_103615.2	XM_017023369.2	54849	0.66	1.37	0.29	0	1.015	0.145
R9606_103619.1	NM_001319656.1	55454	0	0.4	0	0.63	0.2	0.315
R9606_103622.2	XM_017012137.2	340351	0	0	0	0.02	0	0.01
R9606_103623.3	NM_002293.4	3915	33.64	34.74	38.1	35.48	34.19	36.79
R9606_103628.1	NM_001304547.2	93343	1.98	1.02	2.57	1.84	1.5	2.205
R9606_103629.2	NM_178342.2	339883	0.27	0.18	0	0.06	0.225	0.03
R9606_103630.2	XM_017010372.2	2070	0	1.06	1.13	0	0.53	0.565
R9606_103632.1	XM_017019640.1	55810	0	0.59	0	0	0.295	0
R9606_103635.3	XM_006720359.3	100996379	0.55	0.66	0.96	0.21	0.605	0.585
R9606_103636.2	NM_001127697.2	4287	0	0.06	0	0	0.03	0
R9606_103639.1	XM_017027808.1	26164	0.76	1.78	0.95	1.25	1.27	1.1
R9606_103640.3	XM_006715966.3	349136	0.15	0.1	0.15	0.19	0.125	0.17
R9606_103641.1	NM_001347934.2	84190	0	0.32	0	0	0.16	0
R9606_103642.1	XM_017000846.1	23400	0.76	0.02	1.45	0	0.39	0.725
R9606_103644.2	NM_182597.3	286006	0.15	0	0	0.06	0.075	0.03
R9606_10365.4	NM_003761.5	8673	138.9	134.33	159.05	158.47	136.615	158.76
R9606_103653.4	XM_006719751.4	10208	0.97	1.22	0.25	0	1.095	0.125
R9606_103654.1	XM_017029352.1	203523	1.96	0.55	0	1.22	1.255	0.61
R9606_103658.2	NM_002498.3	4752	7.85	7.12	7.6	6.7	7.485	7.15
R9606_103659.2	XM_011526153.2	6875	0	0.48	0.53	0	0.24	0.265
R9606_103666.1	XM_017025919.1	64762	0.16	0	0.25	0.3	0.08	0.275
R9606_103667.1	XM_024453845.1	9922	0	0	0	0.26	0	0.13
R9606_103674.1	NM_001351337.2	25875	1.42	1.11	0.8	1.05	1.265	0.925
R9606_103678.1	XM_024448300.1	10062	0	0	0.58	0	0	0.29
R9606_103679.1	XM_017002734.1	8863	0	0	0	0.12	0	0.06
R9606_10368.2	XM_011523910.2	50628	0	0.31	0	0	0.155	0
R9606_103684.2	NM_170692.4	9462	1.07	1.35	2.86	2.24	1.21	2.55
R9606_103689.1	NM_001287590.2	55974	1.9	2.3	2.68	0.82	2.1	1.75
R9606_103690.4	XM_005255541.4	7329	1.51	0.6	2.1	0.61	1.055	1.355
R9606_103693.1	XM_024452702.1	130733	0.06	0.06	0.06	0.18	0.06	0.12
R9606_103697.1	XM_024453226.1	9320	1.08	0.24	0.54	1.47	0.66	1.005
R9606_1037.4	XM_006712105.4	79745	0.5	0	1.39	0	0.25	0.695
R9606_103705.3	NM_018473.4	55856	30.68	29.92	25.65	29.05	30.3	27.35
R9606_10371.2	NM_020529.3	4792	25.52	25.77	24.75	24.43	25.645	24.59
R9606_103712.1	NM_001135032.2	84141	5.06	4.41	6.78	7.22	4.735	7
R9606_103714.2	XM_017027089.2	58513	0	0.95	0.19	0.53	0.475	0.36
R9606_103715.1	NM_001352445.1	1390	0.29	1.01	0.58	0.13	0.65	0.355
R9606_103716.4	XM_005265080.4	285268	0.74	0.83	1.08	0.46	0.785	0.77
R9606_103718.1	NM_001195101.2	8073	0	5.03	5.35	5.1	2.515	5.225
R9606_103720.1	XM_005272750.1	220869	0	0	0	0.69	0	0.345
R9606_103721.2	XM_011528748.2	23394	2.11	4.99	0	0	3.55	0
R9606_103722.1	NM_002477.1	4636	0	0.07	1.35	0	0.035	0.675
R9606_103726.1	NM_001127245.2	56262	0	0	0	0.73	0	0.365
R9606_103729.1	XM_017017999.1	55561	0.21	0.07	0.56	0.08	0.14	0.32
R9606_10373.1	XM_017013627.1	55790	0.04	0.05	0	0	0.045	0
R9606_103731.1	XM_024453623.1	55279	0	0	0.11	0	0	0.055
R9606_10374.1	NM_001345851.1	340351	0	0	0	0.05	0	0.025
R9606_103741.2	XM_011526884.2	3036	0	0.07	0	0	0.035	0
R9606_103742.4	NM_032383.5	84343	15.93	14.54	11.59	11.08	15.235	11.335
R9606_103745.1	XM_024454136.1	55805	0	0	0.14	0	0	0.07
R9606_103748.2	XM_017020933.2	10858	0.09	0	0	0	0.045	0
R9606_10375.1	XM_011531037.1	79868	0.08	0.09	0	0.08	0.085	0.04
R9606_103750.8	NM_153686.8	254251	0.25	0.57	0.57	0.37	0.41	0.47
R9606_103752.1	XM_024447709.1	883	0.26	0.23	0.56	0.7	0.245	0.63
R9606_103756.4	NM_032862.5	84948	3.56	3.5	4.23	4	3.53	4.115
R9606_103758.2	XM_017028786.2	2781	0.16	0.12	0.21	0.17	0.14	0.19
R9606_103759.1	XM_005251751.1	158471	0.03	0.09	0	0.05	0.06	0.025
R9606_10376.2	XM_011534382.2	26511	0.65	0.56	0	0.49	0.605	0.245
R9606_103760.2	NM_001177634.2	1605	0	0.91	0.51	0.55	0.455	0.53
R9606_103762.1	NM_001306075.2	7884	0.47	1.21	1.29	0	0.84	0.645
R9606_103765.3	NM_024852.4	192669	1.17	0.99	0.84	0.72	1.08	0.78
R9606_103766.1	XM_024453368.1	152100	0	0.35	0	0	0.175	0
R9606_10377.1	XM_011540262.1	84159	0.34	0.92	0.45	0.42	0.63	0.435
R9606_103772.3	NM_001222.4	818	1.46	2.54	1.55	1.54	2	1.545
R9606_103774.1	NM_001278354.2	10818	0	0.5	0.52	0	0.25	0.26
R9606_103779.1	NM_001347946.2	28981	1.1	0	0.4	0.66	0.55	0.53
R9606_103784.4	NM_021830.5	56652	9.09	9.57	8.89	16.81	9.33	12.85
R9606_103788.4	XM_005267377.4	161176	0.18	0.37	0.47	0.56	0.275	0.515
R9606_103792.2	XM_011521250.2	145773	0	0	0.78	0	0	0.39
R9606_103793.1	XM_017016106.1	283078	0	0.16	0	0	0.08	0
R9606_103795.2	XM_011528609.2	149986	0	0.83	0.63	1.06	0.415	0.845
R9606_103797.3	NM_207344.4	283377	3.29	2.95	3.18	3.09	3.12	3.135
R9606_103798.3	NM_177441.4	79089	6.67	4.5	4.06	1.93	5.585	2.995
R9606_103800.1	NM_198205.1	6945	15.75	11.47	23.66	26.17	13.61	24.915
R9606_103801.3	NM_005517.4	3151	418.59	398.02	446.82	421.78	408.305	434.3
R9606_103805.2	XM_011511086.2	339766	0.02	0	0	0	0.01	0
R9606_103806.3	XM_011527652.3	11140	15.1	17.51	19.25	17.19	16.305	18.22
R9606_103810.1	XM_017023124.1	2622	1.59	0	0.17	0.88	0.795	0.525
R9606_103817.3	NM_000771.4	1559	0	0	0.04	0	0	0.02
R9606_103819.1	XM_017016261.1	404636	0.16	0.96	0.4	0.89	0.56	0.645
R9606_103821.3	NM_000848.4	2946	0.59	0.88	0.57	0.74	0.735	0.655
R9606_103823.1	XM_017016655.1	79847	0	0.27	0	0.18	0.135	0.09
R9606_103824.1	NM_001321178.1	727866	15.28	13.01	10.71	9.26	14.145	9.985
R9606_103826.1	NM_001304525.2	8379	0	0.33	0.73	0.37	0.165	0.55
R9606_103828.3	NM_005128.3	9980	0.71	0.53	0	0.67	0.62	0.335
R9606_103829.1	XM_011538724.1	7480	3.11	2.18	3.31	2.04	2.645	2.675
R9606_103832.2	XM_017021240.2	29091	0.03	0.05	0.04	0	0.04	0.02
R9606_103836.1	XM_011516591.1	83451	0	0.3	1.49	0	0.15	0.745
R9606_103839.2	NM_005760.3	10153	27.68	28.97	37.02	40.3	28.325	38.66
R9606_10384.5	NM_022096.6	63926	0.58	0.64	0.56	0.9	0.61	0.73
R9606_103843.2	XM_017021597.2	64582	0	0	0	0.07	0	0.035
R9606_103845.1	NM_001354601.3	3712	4.12	4.22	0.81	0.49	4.17	0.65
R9606_103846.1	XM_024449920.1	4122	0.73	0.7	0.36	0.49	0.715	0.425
R9606_103848.3	XM_006713499.3	1356	0	0.06	0.24	0.09	0.03	0.165
R9606_10385.2	XM_017028768.2	2687	0	0	0.15	0	0	0.075
R9606_103855.5	NM_032985.6	10483	20.51	26.89	30.55	27.53	23.7	29.04
R9606_103856.3	NM_130445.4	80781	27.92	30.34	19.89	19.99	29.13	19.94
R9606_10386.1	NM_001317183.2	10988	0	0.36	0	0	0.18	0
R9606_103860.1	XM_011509897.1	6464	1.9	2.55	1.27	1.98	2.225	1.625
R9606_103861.1	XM_017009801.1	7204	4.85	4.58	6.72	4.9	4.715	5.81
R9606_103862.1	XM_024451250.1	753	0.15	0.11	0	0	0.13	0
R9606_103867.1	XM_017028042.1	7692	0	0.06	0	0.02	0.03	0.01
R9606_10387.1	NM_001278700.1	5437	8.47	10.11	10.85	8.73	9.29	9.79
R9606_103871.2	XM_011521775.2	55784	0.24	0.1	0	0.2	0.17	0.1
R9606_103876.1	NM_001322395.1	955	0	0	0.14	0	0	0.07
R9606_103877.1	NM_001348992.2	91775	1.63	0.54	1.19	0	1.085	0.595
R9606_10388.3	XM_011530183.3	421	0	0.51	0.71	0.69	0.255	0.7
R9606_103881.1	NM_001288725.2	26610	0.43	0.42	0.48	0.22	0.425	0.35
R9606_103883.3	XM_011532980.3	5581	0	1.2	0	0	0.6	0
R9606_103885.2	XM_011545309.2	8500	0	0.07	0	0.09	0.035	0.045
R9606_103887.1	XM_017029923.1	8776	6.22	7.31	5.66	3.41	6.765	4.535
R9606_103888.1	NM_001130524.2	8907	0.12	0.13	0	0	0.125	0
R9606_103890.3	NM_181527.3	51126	0.76	0.24	0	0.68	0.5	0.34
R9606_103892.4	XM_006712090.4	7444	2.76	1.66	1.14	2.3	2.21	1.72
R9606_103894.5	XM_005267314.5	122509	0.46	0.78	0.48	0.32	0.62	0.4
R9606_103896.2	XM_006714797.2	81545	1.16	0.32	0.4	1.32	0.74	0.86
R9606_103899.1	XM_017022268.1	49855	0	0	0.84	0	0	0.42
R9606_1039.4	NM_005813.6	23683	16.66	14.8	14.53	13.37	15.73	13.95
R9606_103901.3	NM_033276.4	91419	1.39	1.43	0.91	0.82	1.41	0.865
R9606_103903.2	XM_005258809.2	284403	1.73	0.47	2.33	2.42	1.1	2.375
R9606_103909.5	NM_004004.6	2706	1.4	1.44	1.06	0.66	1.42	0.86
R9606_10391.2	XM_011535149.2	55835	1.1	0	1.71	1.27	0.55	1.49
R9606_103913.1	XM_017029400.1	257397	0	0.55	0.43	0.37	0.275	0.4
R9606_103914.2	XM_017006942.2	57501	0	0.07	0	0	0.035	0
R9606_103917.1	NM_194458.1	118424	2.21	2.39	2.9	1.32	2.3	2.11
R9606_103918.2	XM_017015495.2	10579	1.25	1.27	1.56	0.84	1.26	1.2
R9606_103919.1	NM_001324053.2	9063	0.11	0	0	0	0.055	0
R9606_10392.2	NM_001010922.3	440603	0.06	0.06	0.09	0.11	0.06	0.1
R9606_103920.1	NM_001201365.1	9604	0	0	0	0.38	0	0.19
R9606_103921.2	XM_017019840.2	65244	3.96	5.2	5.2	0	4.58	2.6
R9606_103925.2	NM_020198.3	57003	31.14	33.99	37.49	38.11	32.565	37.8
R9606_103926.4	NM_147129.5	259173	0.72	0	2.26	0.09	0.36	1.175
R9606_103927.3	XM_011517331.3	83940	1.6	0	2.13	0	0.8	1.065
R9606_103930.2	XM_011526715.2	2696	0.14	0	0	0	0.07	0
R9606_103932.3	XM_006714523.3	10802	0.22	0	0.57	0	0.11	0.285
R9606_103933.4	XM_005257371.4	4137	0.11	0	0.05	0	0.055	0.025
R9606_103936.2	NM_016584.3	51561	0.92	0.23	0.67	0.43	0.575	0.55
R9606_10394.1	NM_001350975.1	84725	0.89	0	0	0	0.445	0
R9606_103948.2	NM_207116.3	54476	11.25	9.01	5.98	6.74	10.13	6.36
R9606_103950.1	XM_017014717.1	401563	0	0	0.03	0	0	0.015
R9606_103952.1	NM_001331028.2	79668	0.29	0.1	0	0.04	0.195	0.02
R9606_103955.1	XM_017004249.1	51011	0.07	0.06	0.07	0.08	0.065	0.075
R9606_10396.2	XM_017026835.2	4782	0	2.58	12.96	9.64	1.29	11.3
R9606_103961.2	NM_138991.3	25825	0.88	1.33	1.54	0.76	1.105	1.15
R9606_103964.3	NM_015964.4	51673	1.87	2.34	3.41	2.46	2.105	2.935
R9606_103965.5	NM_006016.6	8763	104.21	101.9	96.49	98.77	103.055	97.63
R9606_103967.4	NM_018652.4	55889	0	0.05	0.03	0.03	0.025	0.03
R9606_103973.2	NM_001204834.2	55129	2.39	2.77	4.1	2.25	2.58	3.175
R9606_103974.3	XM_006720812.3	100128108	0.11	0.07	0.32	0.15	0.09	0.235
R9606_103975.4	NM_018059.5	55698	1.05	0.79	0.92	0.76	0.92	0.84
R9606_103976.2	XM_017013719.2	59339	2.92	1.06	1.83	3.53	1.99	2.68
R9606_103979.1	NM_001254717.1	1616	0.57	0	0	0	0.285	0
R9606_103982.2	NM_148178.3	138716	40.01	34.23	41.69	39.36	37.12	40.525
R9606_103984.4	XM_006723137.4	26121	17.39	20.59	34.92	19.45	18.99	27.185
R9606_103987.2	XM_017022338.2	54778	4.57	1.05	2.74	3.06	2.81	2.9
R9606_103988.1	NM_001353952.2	6323	0.28	0.31	0.05	0.44	0.295	0.245
R9606_103990.1	NM_001243780.1	84293	0	0	0.15	0	0	0.075
R9606_103991.4	XM_006719772.4	219402	0.65	0.63	1.16	0.58	0.64	0.87
R9606_103992.2	NM_006775.3	9444	1.7	1.56	1.04	1.44	1.63	1.24
R9606_103993.1	NM_001350863.2	23161	0	0.25	0.36	0	0.125	0.18
R9606_103996.1	XM_011540208.1	80313	0	0.25	0	0	0.125	0
R9606_103997.2	XM_011545198.2	5866	0	0.23	0	0.1	0.115	0.05
R9606_103998.2	XM_017018227.2	7405	0	0.08	0.08	0.08	0.04	0.08
R9606_1040.3	NM_030641.4	80830	0.08	0.09	0.17	0.11	0.085	0.14
R9606_104000.1	XM_017014900.1	55582	0.04	0	0.03	0.03	0.02	0.03
R9606_104001.1	NM_001204196.1	6728	7.74	7.48	13.09	13.7	7.61	13.395
R9606_104005.2	NM_018105.3	55145	7.86	9.09	10.49	10.61	8.475	10.55
R9606_104007.2	NM_004811.3	9404	0	0.43	0.45	0	0.215	0.225
R9606_104011.2	XM_011527300.2	79143	2.36	1.82	0.83	5.77	2.09	3.3
R9606_104012.2	XM_017021760.2	9147	0.76	0	0.36	0	0.38	0.18
R9606_104014.1	NM_001353302.1	51571	0.1	0	0	0	0.05	0
R9606_104016.1	NM_001166017.2	221150	2.7	1.6	2.21	2.88	2.15	2.545
R9606_104018.2	XM_011525756.2	8774	0	0	0.28	0.28	0	0.28
R9606_104019.3	NM_017453.3	6780	0.17	2.02	9.01	6.06	1.095	7.535
R9606_10402.4	NM_014749.5	9786	0	0	0	0.09	0	0.045
R9606_104022.4	XM_005249658.4	222962	0.08	1.15	0	0.36	0.615	0.18
R9606_104024.1	XM_017029863.1	79979	0	0	0.37	0	0	0.185
R9606_104026.1	XM_011539130.1	10579	0	0	0	0.6	0	0.3
R9606_104027.1	XM_011529003.1	64900	0.54	0.56	0.61	0.27	0.55	0.44
R9606_104031.2	NM_001048194.3	1104	3.14	1.88	1.79	2.66	2.51	2.225
R9606_104032.3	XM_011521624.3	4734	0	0	2.19	0	0	1.095
R9606_104037.2	XM_005265690.2	441024	0.34	0	0.2	0.2	0.17	0.2
R9606_104042.1	NM_001347893.1	51075	0	0	0.36	0	0	0.18
R9606_104045.1	XM_024449054.1	55716	1.93	0.71	0.3	0.62	1.32	0.46
R9606_104046.2	XM_017023667.2	79726	0	1.76	3.7	3.16	0.88	3.43
R9606_104047.1	NM_001247988.1	4253	0	0.5	0	0	0.25	0
R9606_104048.3	NM_002533.4	4931	13.39	15.06	15.36	14	14.225	14.68
R9606_104050.1	XM_011511450.1	55677	0	0.13	0.24	0.31	0.065	0.275
R9606_104051.1	NM_001128161.1	7342	33.47	29.96	31.71	33.28	31.715	32.495
R9606_104052.1	XM_017013964.1	91782	0.32	0.31	0.44	0.28	0.315	0.36
R9606_104064.1	XM_024450190.1	84224	0.49	0.14	0.21	0	0.315	0.105
R9606_104065.1	NM_001256947.1	199990	14.99	9.32	13.78	13.62	12.155	13.7
R9606_104067.2	XM_017014809.2	53358	0.05	0.02	0.01	0.02	0.035	0.015
R9606_104068.1	XM_024446214.1	79844	0	0	0.13	0	0	0.065
R9606_104070.2	XM_017023668.2	79726	12.85	9.88	5.4	7.84	11.365	6.62
R9606_104071.3	XM_011545179.3	56946	0	0.57	0.01	0	0.285	0.005
R9606_104073.1	XM_017020212.1	91523	0.48	0	0.01	0.48	0.24	0.245
R9606_104076.3	NM_025193.4	80270	3.38	3.3	2.72	2.81	3.34	2.765
R9606_10408.2	XM_011540245.2	83401	0.07	0	0	0	0.035	0
R9606_104080.4	NM_006372.5	10492	30.7	31.9	35.83	31.25	31.3	33.54
R9606_104083.3	NM_152424.4	139285	2.03	2.27	3.08	2.4	2.15	2.74
R9606_104085.3	NM_004699.4	9130	138.85	143.34	138.36	125.8	141.095	132.08
R9606_104087.3	XM_005259671.3	90007	6.01	2.5	3.29	2.43	4.255	2.86
R9606_10409.1	NM_001142278.2	334	0	1.53	0	0.7	0.765	0.35
R9606_104091.1	XM_017027491.1	94025	0	0.02	0	0	0.01	0
R9606_104092.3	NM_015378.4	55187	0.92	0	0.52	0.47	0.46	0.495
R9606_104093.1	NM_001321185.1	11322	1.22	2.17	1.35	0	1.695	0.675
R9606_104096.2	XM_017003803.2	2677	0	0	0.32	0	0	0.16
R9606_104099.1	NM_001329434.2	23165	0	1.36	1.22	0.74	0.68	0.98
R9606_10410.1	NM_001310339.2	92667	0.22	0.26	0.21	0.49	0.24	0.35
R9606_104101.2	NM_001035534.3	64855	32.58	12.64	21.62	26.94	22.61	24.28
R9606_104102.3	XM_011521963.3	6938	1.08	0.04	0	0	0.56	0
R9606_104103.2	XM_017028133.2	955	5.54	5.2	5.4	5.29	5.37	5.345
R9606_104104.1	XM_005251748.1	158471	0	0.07	0	0.03	0.035	0.015
R9606_104105.2	XM_011545276.2	81544	0.36	0	0	0.43	0.18	0.215
R9606_104109.1	NM_001267869.2	374875	0	1.13	0.39	0.62	0.565	0.505
R9606_104110.1	NM_001286985.2	54875	0.99	2.57	0.96	0.14	1.78	0.55
R9606_104111.1	NM_001278390.1	81539	0.33	0.36	1.16	0.36	0.345	0.76
R9606_104112.1	NM_001331019.1	83461	1.16	1.53	1.91	1.76	1.345	1.835
R9606_104115.2	NM_001002034.3	150368	0.26	0.17	0.08	0.08	0.215	0.08
R9606_104116.2	XM_017012197.2	378108	12.05	10.06	12.64	9.85	11.055	11.245
R9606_104120.1	XM_011533110.1	79745	0	0	0	0.56	0	0.28
R9606_104125.2	XM_011509651.2	54507	0.44	0.21	0.61	0.14	0.325	0.375
R9606_104126.1	XM_024454261.1	84708	0	0	0	0.13	0	0.065
R9606_104128.2	XM_017024472.2	284001	0.1	0	0	0	0.05	0
R9606_104129.4	NM_013402.7	3992	64.08	64.15	39.3	37.2	64.115	38.25
R9606_104131.1	NM_001276348.2	200159	0	0.11	0	0	0.055	0
R9606_104133.1	NM_001111284.2	3479	0.44	0.43	0.47	0.39	0.435	0.43
R9606_104134.1	NM_001304486.1	26520	6.55	8.44	7.07	8.17	7.495	7.62
R9606_104137.1	NM_001286076.1	6118	0.41	0.28	0.65	1.92	0.345	1.285
R9606_10414.1	NM_001317851.1	51409	6.99	6.31	4.89	5.2	6.65	5.045
R9606_104140.3	NM_002931.4	6015	38.94	42.89	40.18	40.54	40.915	40.36
R9606_104146.4	NM_013263.5	29117	0	0	3.78	0.39	0	2.085
R9606_104147.2	NM_001300739.2	55110	0.11	0	0	0	0.055	0
R9606_104152.1	XM_017011227.1	6892	11.55	5.46	7.34	5.59	8.505	6.465
R9606_104157.1	XM_024449098.1	57605	0	0	0	0.15	0	0.075
R9606_104160.2	XM_017019621.2	55703	0.09	0.12	0.32	0.23	0.105	0.275
R9606_104161.2	XM_005246469.2	2820	3.71	10.65	7.78	4.48	7.18	6.13
R9606_104162.2	XM_011523487.2	9914	0	0.02	0.21	0.08	0.01	0.145
R9606_104166.4	NM_022482.5	64412	3.07	2.08	3.4	3.44	2.575	3.42
R9606_104168.2	NM_001755.3	865	14.99	14.78	16.47	18.42	14.885	17.445
R9606_104169.2	XM_011509913.2	6675	5.22	6.97	6.89	7.89	6.095	7.39
R9606_104174.1	NM_001317824.2	54974	0.2	0.2	0.16	0.08	0.2	0.12
R9606_104175.1	NM_001318337.2	55691	0	0	0.18	0.08	0	0.13
R9606_104180.1	NM_001099666.2	375743	2.72	1.6	1.51	2.33	2.16	1.92
R9606_104181.4	NM_012074.5	8110	0.19	0.15	0.18	0.31	0.17	0.245
R9606_104182.2	NM_022872.3	2537	3.62	6.21	3.07	6.11	4.915	4.59
R9606_104183.1	XM_017028966.1	8318	0.32	0	0.48	0.25	0.16	0.365
R9606_104184.2	NM_001197248.2	11118	0.52	0	0	1.13	0.26	0.565
R9606_104185.1	NM_001195416.2	9201	0.22	0.21	0.33	0.25	0.215	0.29
R9606_104186.1	NM_001321036.2	7782	0.2	0.36	0.12	0.25	0.28	0.185
R9606_104189.3	XM_011535255.3	81617	0.2	0.31	0.25	0	0.255	0.125
R9606_10419.1	NM_001317034.1	8813	3.52	1.8	4.44	5.05	2.66	4.745
R9606_104191.1	NM_001207009.2	162968	0.23	0.17	0.11	0.19	0.2	0.15
R9606_104196.1	NM_001352092.1	55591	0	0.01	0	0	0.005	0
R9606_104197.4	NM_000091.5	1285	0.73	0.31	1.82	1.18	0.52	1.5
R9606_10420.1	NM_001099668.1	25994	1.2	1.07	1.29	0.89	1.135	1.09
R9606_104200.1	XM_017001183.1	343450	0.02	0	0	0	0.01	0
R9606_104204.2	XM_011520410.2	84680	0	0	0	0.03	0	0.015
R9606_104210.2	XM_011540191.2	80114	0	1.17	0	0	0.585	0
R9606_104213.1	NM_001204886.1	339122	0	0	0.26	0	0	0.13
R9606_104219.1	NM_001271825.2	5269	0	0	0.63	0.29	0	0.46
R9606_104221.3	NM_032574.3	84661	8.35	8.65	9.14	11.33	8.5	10.235
R9606_104222.1	XM_017024631.1	3993	0	0	0.81	0	0	0.405
R9606_104224.3	NM_014598.4	30837	0	0.18	0	0.16	0.09	0.08
R9606_104225.3	NM_005510.4	1797	44.24	43.9	43.48	40.8	44.07	42.14
R9606_104227.1	NM_001244604.2	1808	1.36	0	0	4.71	0.68	2.355
R9606_10423.2	XM_017002943.2	9859	0	0	0	0.29	0	0.145
R9606_104230.1	NM_001205019.1	2710	0	0	0	0	0	0
R9606_104232.4	NM_024889.5	79949	0	0	0	0	0	0
R9606_104233.1	NM_001286118.1	60492	0.68	0.21	0.27	0.35	0.445	0.31
R9606_104234.1	XM_017022036.1	23339	0	0	0.27	0.33	0	0.3
R9606_104236.1	NM_199070.1	25915	0.68	0.35	0.32	0.63	0.515	0.475
R9606_104238.3	XM_006719785.3	23077	0	0.21	0	0	0.105	0
R9606_104240.2	NM_006974.3	7581	0.9	0.77	0.52	0.3	0.835	0.41
R9606_104241.3	XM_011519159.3	8555	0	0	0.7	0	0	0.35
R9606_104243.3	XM_006720992.3	9742	0.09	0.09	0.11	0.28	0.09	0.195
R9606_104246.1	NM_001330447.2	9931	0.6	1.25	0.1	0.66	0.925	0.38
R9606_104247.1	XM_017013780.1	6873	0	1.86	1.22	0.94	0.93	1.08
R9606_104248.4	NM_057170.5	9815	0	0	0	0.19	0	0.095
R9606_10425.1	XM_017024625.1	3993	0.13	0.05	0	0	0.09	0
R9606_104250.1	XM_017012263.1	51085	0	0	0.06	0	0	0.03
R9606_104251.2	XM_017022275.2	49855	0	0.58	0	0.12	0.29	0.06
R9606_104252.4	NM_005391.5	5165	10.93	12.58	10.25	9.08	11.755	9.665
R9606_104255.2	XM_011541075.2	23254	0.34	0.3	0.37	0.31	0.32	0.34
R9606_104261.4	XM_005267198.4	8871	0.27	0.12	0.22	0	0.195	0.11
R9606_104264.1	NM_001351647.2	9701	1.11	1.89	1.2	0.39	1.5	0.795
R9606_104268.1	XM_024448478.1	341019	0	0	0	0.02	0	0.01
R9606_104269.1	NM_001173489.1	5638	0	0	0	0.34	0	0.17
R9606_104272.1	NM_001184823.1	7417	262.28	221.83	254.66	236.56	242.055	245.61
R9606_104273.1	NM_001198536.2	4210	0	0.16	0	0.03	0.08	0.015
R9606_104274.1	NM_001202412.1	84527	1.3	1.14	1.28	1.69	1.22	1.485
R9606_104276.1	XM_024447814.1	120	0.58	1.05	0	0.39	0.815	0.195
R9606_104280.1	XM_006721149.1	1540	0	0	1.16	0	0	0.58
R9606_104283.3	XM_005254021.3	10150	2.41	2.07	3.03	2.6	2.24	2.815
R9606_104284.1	XM_011534135.1	79885	0.39	0.01	0	0	0.2	0
R9606_104288.2	NM_002556.3	5007	37.26	36.35	35.6	32.87	36.805	34.235
R9606_104290.2	XM_017018313.2	79796	1.85	0.56	0.63	0.78	1.205	0.705
R9606_104291.1	NM_001353005.2	131601	0.41	0.45	0.25	0.34	0.43	0.295
R9606_104292.2	NM_001002032.3	51155	0.53	0.75	0	0.24	0.64	0.12
R9606_104293.1	NM_001282199.1	7993	0.93	0.23	0.69	1.37	0.58	1.03
R9606_104294.1	NM_001278720.2	9028	2.05	1.61	1.37	1.46	1.83	1.415
R9606_104295.1	NM_001288973.2	8038	0	0	0	0	0	0
R9606_104296.1	XM_024451697.1	78992	0.27	0	0	0.52	0.135	0.26
R9606_104298.1	NM_001184699.2	56265	0.05	0	0	0	0.025	0
R9606_10430.2	NM_001077664.2	55665	3.19	1.45	2.85	1.48	2.32	2.165
R9606_104301.1	NM_001252195.2	84688	0	0	0.12	0.03	0	0.075
R9606_104305.1	NM_001323614.1	23381	0.88	0	1.79	2.07	0.44	1.93
R9606_104306.1	NM_001350842.2	51377	0	0.29	0	0	0.145	0
R9606_104307.1	XM_024447893.1	22849	0	0.3	0	0	0.15	0
R9606_104308.2	XM_006721347.2	9289	0.62	0.41	0	2.67	0.515	1.335
R9606_104313.1	NM_001350251.1	10806	1.19	1.41	0.4	0.16	1.3	0.28
R9606_104316.1	NM_001098672.2	341208	0.02	0	0.03	0.09	0.01	0.06
R9606_104317.4	XM_006714461.4	23530	4.49	5.73	4.35	5.56	5.11	4.955
R9606_104320.3	XM_011531148.3	3054	0	0	0	0.51	0	0.255
R9606_104321.1	XM_017017095.1	10525	18.86	18.51	14.77	12.68	18.685	13.725
R9606_104322.1	XM_017018765.1	114134	0	0.12	0.11	0	0.06	0.055
R9606_104323.2	XM_017005739.2	151613	0.24	0.59	1.42	0.83	0.415	1.125
R9606_104324.1	NM_001099406.1	25800	0	0	0.23	0	0	0.115
R9606_104325.1	XM_011535643.1	23345	0	0	0	0	0	0
R9606_104328.4	XM_005251093.4	8895	1.05	0	1.16	0	0.525	0.58
R9606_10433.1	NM_001304369.1	140731	0.11	0.11	0.03	0.08	0.11	0.055
R9606_104330.5	NM_145266.6	134492	11.99	11.15	10.73	11.29	11.57	11.01
R9606_104337.2	NM_001242534.2	79157	0.41	1.1	0.58	0.49	0.755	0.535
R9606_104338.3	XM_011544679.3	84750	0	0	0.19	0.27	0	0.23
R9606_104339.2	XM_011521582.2	4205	0.79	0.52	0.14	0.44	0.655	0.29
R9606_10434.2	XM_011528867.2	5335	0.66	0	0.42	0.26	0.33	0.34
R9606_104341.2	XM_017028809.2	4771	3.68	2.61	5.1	3.95	3.145	4.525
[truncated: 65,371 more rows]

## Sheet: Significance
RNA ID	lnc924oe1 TPM	lnc924oe2 TPM	nc1 TPM	nc2 TPM	average_tpm_linc00924_oe	average_tpm_nc
NM_015392.4	122.03	131.72	32.92	36.35	126.875	34.635
NM_001242767.1	19.81	20.69	5.05	6.56	20.25	5.805
XM_024453599.1	20.33	17.17	4.9	6.66	18.75	5.78
NM_181712.5	21.35	24.07	5.29	9.15	22.71	7.22
NM_001631.5	36.61	38.81	12.07	13.69	37.71	12.88
NM_001137673.2	22.73	11.76	6.39	5.67	17.245	6.03
NM_001195129.2	52.47	56.4	20.46	18.18	54.435	19.32
NM_005234.3	72.17	73.02	24.54	27.34	72.595	25.94
NM_001258315.2	14.87	12.04	4.63	5.34	13.455	4.985
XM_006721286.3	37.4	26.75	12.83	11.41	32.075	12.12
NM_001014447.3	11.73	16.56	4.16	6.64	14.145	5.4
NM_018083.5	12.04	17.73	6.89	4.67	14.885	5.78
NM_001145106.1	24.66	26.49	10.91	9.12	25.575	10.015
NM_001321732.2	13.05	10.6	4.53	4.9	11.825	4.715
NM_017572.4	98.835	104.82	42.168	39.624	101.827	40.896
NM_000694.4	30.69	30.22	11.1	13.57	30.455	12.335
NM_006486.3	51.56	52.06	20.55	21.51	51.81	21.03
XM_024453609.1	13.44	18.18	8.07	4.97	15.81	6.52
XM_005260520.4	29.13	24	10.58	11.37	26.565	10.975
NM_001282611.2	66.28	71.06	30.24	26.88	68.67	28.56
NM_007368.4	13.16	14.27	6.9	4.61	13.715	5.755
NM_014279.5	71.31	74.69	29.83	31.87	73	30.85
XM_017026829.1	11.58	12.22	4.18	5.98	11.9	5.08
NM_001042351.3	16.2	15.67	5.22	8.59	15.935	6.905
NM_000935.2	18.93	26.42	10.44	9.48	22.675	9.96
NM_001011537.2	26.1	23.6	10.86	11.05	24.85	10.955
NM_006804.4	20.62	20.84	9.59	8.7	20.73	9.145
NM_020142.3	114.81	117.73	49.61	53.86	116.27	51.735
NM_152328.5	31.97	32.73	14.76	14.15	32.35	14.455
NM_138609.2	13.41	12.81	4.72	7.08	13.11	5.9
XM_017002809.1	14.18	12.72	6.78	5.44	13.45	6.11
NM_004706.4	15.11	20.13	7.42	8.63	17.62	8.025
NM_013390.3	8.55	13.74	5.04	5.18	11.145	5.11
NM_001131016.2	19.3	23.69	12.14	7.83	21.495	9.985
NM_138555.4	13.83	13.06	7.9	4.64	13.445	6.27
NM_002317.7	21.64	21.75	10.38	10.03	21.695	10.205
NM_032701.4	8.35	11.58	4.45	4.94	9.965	4.695
NM_005434.5	13.73	14.73	6.63	6.79	14.23	6.71
XM_011514335.2	10.12	10.07	4.64	4.9	10.095	4.77
NM_001111020.3	11.52	13.82	7.92	4.08	12.67	6
NM_001552.3	20.6	20.78	9.91	9.75	20.69	9.83
NM_001042618.1	27.54	28.9	13.82	13.3	28.22	13.56
NM_015411.4	82.62	79.71	40.21	38.14	81.165	39.175
NM_000107.3	83.19	79.42	40.19	38.49	81.305	39.34
NM_130439.3	21.05	23.88	11.39	10.52	22.465	10.955
NM_002555.6	19.69	20.19	9.19	10.29	19.94	9.74
NM_001369614.1	10.35	15.49	5.6	7.08	12.92	6.34
NM_004318.4	9.73	7.83	4.07	4.55	8.78	4.31
NM_001130144.2	9.51	10.48	4.37	5.45	9.995	4.91
NM_031300.4	42.82	42.43	21.39	20.6	42.625	20.995
NM_020311.3	19.55	22.07	9.75	10.84	20.81	10.295
NM_003786.4	12.21	12.13	6.09	6.02	12.17	6.055
NM_018369.3	9.02	7.62	4.04	4.25	8.32	4.145
NM_001369848.1	44.47	49.34	20.98	25.78	46.905	23.38
XM_011514047.2	14.25	9.13	24.75	21.94	11.69	23.345
NM_001303024.1	18.1	19.48	30.84	44.29	18.79	37.565
XM_017027291.2	7.82	7.35	15.07	15.28	7.585	15.175
XM_011513123.2	5.65	8.35	15.16	13.09	7	14.125
NM_001271099.2	10.66	9	23.6	16.31	9.83	19.955
XM_011529993.1	12.42	12.4	26.46	24.31	12.41	25.385
NM_001220778.2	4.52	6.08	11.43	10.3	5.3	10.865
NM_001128917.2	33.86	35.17	72.22	69.4	34.515	70.81
NM_018231.3	6.2	7.43	14.08	14.03	6.815	14.055
NM_006622.4	7.49	8.97	17.76	16.22	8.23	16.99
XM_011519132.1	4.83	4.79	9.25	10.7	4.81	9.975
NM_001282604.1	15.11	13.43	27.97	31.31	14.27	29.64
XM_005260157.3	7.06	6.53	13.68	14.55	6.795	14.115
NM_001320309.2	5.54	5.77	13.23	10.35	5.655	11.79
XM_011533729.2	57.03	52.43	112.54	116.19	54.73	114.365
NM_001286215.1	13.08	9.01	23.41	22.75	11.045	23.08
NM_181466.3	17.99	23.21	43.78	42.66	20.6	43.22
NM_001126122.1	17.86	13.65	31.88	34.23	15.755	33.055
NM_003280.3	22.34	32.58	58.62	56.64	27.46	57.63
NM_198883.3	8.07	8.29	19.88	14.59	8.18	17.235
NM_002228.4	7.67	7.86	16.28	16.53	7.765	16.405
NM_145903.3	8.61	9.35	19.69	18.26	8.98	18.975
NM_005139.3	20.78	19.86	43.78	42.17	20.32	42.975
NM_001300981.2	7.35	7.34	16.03	15.06	7.345	15.545
XM_005244806.3	21.09	19.78	48.16	38.52	20.435	43.34
NM_001319078.2	27.16	20.32	50.09	50.81	23.74	50.45
NM_001300913.2	33.61	30.87	67.35	70.42	32.24	68.885
XM_006722883.2	6.77	6.45	15.84	12.51	6.61	14.175
NM_001254738.1	4.71	4.2	9.99	9.33	4.455	9.66
NM_004878.5	31.11	31.71	69.71	66.79	31.41	68.25
NM_001142575.2	7.72	8.12	16.69	17.99	7.92	17.34
NM_001371350.1	20.04	19.49	43.29	43.42	19.765	43.355
NM_014330.3	16.99	15.69	38.15	34.01	16.34	36.08
NM_001004105.3	7.61	9.05	18.95	17.88	8.33	18.415
NM_199054.2	57.276	57.33	126.105	127.485	57.303	126.795
XM_017006873.1	5.33	6.42	13.09	13.09	5.875	13.09
XM_005247066.2	8	5.89	15.53	15.53	6.945	15.53
NM_001300797.1	6.9	5.2	13.8	13.27	6.05	13.535
NM_002543.4	11.01	12.21	28.22	24.8	11.61	26.51
NM_001256725.2	6.29	8.09	17.72	15.45	7.19	16.585
NM_005174.3	7.58	8.26	21.6	15.05	7.92	18.325
NM_001964.3	11.95	11.94	30.22	25.89	11.945	28.055
XM_011521971.2	6.62	7.65	17.46	16.2	7.135	16.83
NM_001554.5	29.58	31.79	73.56	74.7	30.685	74.13
NM_018455.5	5.9	10.94	18.14	22.82	8.42	20.48
XM_017018384.2	4.03	4.8	10.68	10.9	4.415	10.79
XM_017003516.1	4.8	4.1	10.84	11.53	4.45	11.185
XM_011520489.3	11.36	10.54	31.1	25.93	10.95	28.515
XM_005246000.3	6.63	5.13	18.39	12.85	5.88	15.62
NM_004083.5	10.93	13.25	42.22	25.93	12.09	34.075
XM_011516224.3	4.92	4.05	12.6	12.88	4.485	12.74
NM_000064.4	10.73	11.19	31.97	30.51	10.96	31.24
NM_001674.4	8.66	9.83	31	30.43	9.245	30.715
NM_000600.5	5.38	5.88	33.5	28.81	5.63	31.155
