# Supplementary material for: LINC00924-induced fatty acid metabolic reprogramming facilitates gastric cancer peritoneal metastasis via hnRNPC-regulated alternative splicing of Mnk2
Source: Cell Death Dis. 2022 Nov 23;13(11):987. doi: 10.1038/s41419-022-05436-x (PMC9684446; doi:10.1038/s41419-022-05436-x)
Supplement: Supplementary file 3 — Supplemental data 2 [file 41419_2022_5436_MOESM3_ESM.xlsx]

## Sheet: Sheet1
Accession	Description	Score	Coverage	# Proteins	# Unique Peptides	# Peptides	# PSMs	# AAs	MW [kDa]	calc. pI
P09874	Poly [ADP-ribose] polymerase 1 OS=Homo sapiens OX=9606 GN=PARP1 PE=1 SV=4 - [PARP1_HUMAN]	1024.81	33.43	8	31	31	39	1014	113.012	8.88037
Q9NR30	Nucleolar RNA helicase 2 OS=Homo sapiens OX=9606 GN=DDX21 PE=1 SV=5 - [DDX21_HUMAN]	553.6	24.52	4	17	18	22	783	87.2904	9.27588
Q00839	Heterogeneous nuclear ribonucleoprotein U OS=Homo sapiens OX=9606 GN=HNRNPU PE=1 SV=6 - [HNRPU_HUMAN]	377.799	18.3	19	11	11	15	825	90.528	5.99854
B2R5W2	Heterogeneous nuclear ribonucleoproteins C1/C2 OS=Homo sapiens OX=9606 GN=HNRNPC PE=1 SV=1 - [B2R5W2_HUMAN]	345.55	26.55	30	10	10	11	290	31.9288	5.23682
H0YLE8	Ras GTPase-activating-like protein IQGAP1 OS=Homo sapiens OX=9606 GN=IQGAP1 PE=1 SV=1 - [H0YLE8_HUMAN]	263.824	10.51	8	9	9	10	1085	124.715	8.76318
B4E0S6	RNA helicase OS=Homo sapiens OX=9606 PE=2 SV=1 - [B4E0S6_HUMAN]	260.715	12.5	2	9	9	10	784	89.4906	7.45947
B7Z6D5	RNA helicase OS=Homo sapiens OX=9606 GN=DDX27 PE=1 SV=1 - [B7Z6D5_HUMAN]	259.508	14.51	7	11	11	11	765	86.5506	9.24658
I6L965	KRT18 protein (Fragment) OS=Homo sapiens OX=9606 GN=KRT18 PE=2 SV=1 - [I6L965_HUMAN]	246.564	20.43	14	5	7	8	372	42.1477	5.09717
G3V529	RNA helicase OS=Homo sapiens OX=9606 GN=DDX24 PE=1 SV=1 - [G3V529_HUMAN]	241.411	12.62	13	10	10	10	816	91.4239	8.82178
A0A024RCU9	SFRS protein kinase 1, isoform CRA_e OS=Homo sapiens OX=9606 GN=SRPK1 PE=4 SV=1 - [A0A024RCU9_HUMAN]	216.224	12.41	6	6	6	7	548	61.9241	5.69385
Q02413	Desmoglein-1 OS=Homo sapiens OX=9606 GN=DSG1 PE=1 SV=2 - [DSG1_HUMAN]	214.148	10.87	1	9	9	9	1049	113.676	5.03369
Q15365	Poly(rC)-binding protein 1 OS=Homo sapiens OX=9606 GN=PCBP1 PE=1 SV=2 - [PCBP1_HUMAN]	213.79	20.79	6	5	6	6	356	37.4739	7.09326
O43707	Alpha-actinin-4 OS=Homo sapiens OX=9606 GN=ACTN4 PE=1 SV=2 - [ACTN4_HUMAN]	211.648	8.45	24	4	7	7	911	104.788	5.43994
P49916	DNA ligase 3 OS=Homo sapiens OX=9606 GN=LIG3 PE=1 SV=2 - [DNLI3_HUMAN]	208.904	10.31	6	10	10	10	1009	112.835	9.01221
O94906	Pre-mRNA-processing factor 6 OS=Homo sapiens OX=9606 GN=PRPF6 PE=1 SV=1 - [PRP6_HUMAN]	207.883	9.25	1	8	8	8	941	106.858	8.25049
A0A499FIX8	Extended synaptotagmin-2 OS=Homo sapiens OX=9606 GN=ESYT2 PE=1 SV=1 - [A0A499FIX8_HUMAN]	200.858	9.35	4	7	7	7	845	93.9196	8.20654
Q6NSF2	RPLP0 protein OS=Homo sapiens OX=9606 GN=RPLP0 PE=2 SV=1 - [Q6NSF2_HUMAN]	199.925	38.58	19	6	6	7	254	27.2813	8.22119
P04406	Glyceraldehyde-3-phosphate dehydrogenase OS=Homo sapiens OX=9606 GN=GAPDH PE=1 SV=3 - [G3P_HUMAN]	195.43	24.48	7	4	4	5	335	36.0304	8.45557
Q8N1N4	Keratin, type II cytoskeletal 78 OS=Homo sapiens OX=9606 GN=KRT78 PE=1 SV=2 - [K2C78_HUMAN]	192.159	12.12	2	5	6	6	520	56.8305	6.02393
Q9NW13	RNA-binding protein 28 OS=Homo sapiens OX=9606 GN=RBM28 PE=1 SV=3 - [RBM28_HUMAN]	187.953	13.04	6	9	9	9	759	85.6847	9.21729
E9PDF6	Unconventional myosin-Ib OS=Homo sapiens OX=9606 GN=MYO1B PE=1 SV=1 - [E9PDF6_HUMAN]	184.028	8.58	11	9	9	9	1107	128.4	9.30518
Q5QPL9	RNA-binding protein Raly (Fragment) OS=Homo sapiens OX=9606 GN=RALY PE=1 SV=1 - [Q5QPL9_HUMAN]	180.993	24.47	13	6	6	6	237	24.6503	10.4917
B4DMA2	cDNA FLJ54023, highly similar to Heat shock protein HSP 90-beta OS=Homo sapiens OX=9606 PE=2 SV=1 - [B4DMA2_HUMAN]	179.001	11.66	15	4	7	7	686	79.1451	5.021
Q99959	Plakophilin-2 OS=Homo sapiens OX=9606 GN=PKP2 PE=1 SV=2 - [PKP2_HUMAN]	176.122	7.72	4	6	6	6	881	97.3548	9.33447
P81605	Dermcidin OS=Homo sapiens OX=9606 GN=DCD PE=1 SV=2 - [DCD_HUMAN]	174.27	22.73	1	3	3	4	110	11.2768	6.53662
J3QRN6	Unconventional myosin-Id OS=Homo sapiens OX=9606 GN=MYO1D PE=1 SV=1 - [J3QRN6_HUMAN]	173.664	9.37	5	9	9	9	961	111.219	9.39307
Q2F834	Myosin regulatory light chain (Fragment) OS=Homo sapiens OX=9606 PE=2 SV=1 - [Q2F834_HUMAN]	173.593	26.76	9	2	2	3	142	16.3817	4.55127
Q9BVJ6	U3 small nucleolar RNA-associated protein 14 homolog A OS=Homo sapiens OX=9606 GN=UTP14A PE=1 SV=1 - [UT14A_HUMAN]	173.08	11.15	6	7	7	7	771	87.9241	7.86963
Q5CAQ5	Epididymis secretory sperm binding protein OS=Homo sapiens OX=9606 GN=TRA1 PE=2 SV=1 - [Q5CAQ5_HUMAN]	172.38	6.86	11	4	5	5	802	92.2823	4.85596
B4DZB1	116 kDa U5 small nuclear ribonucleoprotein component OS=Homo sapiens OX=9606 PE=2 SV=1 - [B4DZB1_HUMAN]	171.577	10.83	9	8	8	9	923	103.756	5.37646
P05198	Eukaryotic translation initiation factor 2 subunit 1 OS=Homo sapiens OX=9606 GN=EIF2S1 PE=1 SV=3 - [IF2A_HUMAN]	168.557	22.22	4	8	8	8	315	36.0894	5.08447
B4DF80	Nucleolar protein 6 OS=Homo sapiens OX=9606 PE=2 SV=1 - [B4DF80_HUMAN]	168.384	5.94	5	6	6	7	1094	121.973	7.44482
Q14684	Ribosomal RNA processing protein 1 homolog B OS=Homo sapiens OX=9606 GN=RRP1B PE=1 SV=3 - [RRP1B_HUMAN]	168.11	8.05	2	5	5	5	758	84.3752	9.75928
Q2VPJ6	HSP90AA1 protein (Fragment) OS=Homo sapiens OX=9606 GN=HSP90AA1 PE=2 SV=1 - [Q2VPJ6_HUMAN]	163.957	8.38	12	2	4	4	585	68.3288	5.18604
D3DV75	Adenosine deaminase, RNA-specific, isoform CRA_b OS=Homo sapiens OX=9606 GN=ADAR PE=4 SV=1 - [D3DV75_HUMAN]	163.857	10.72	8	9	9	9	886	98.6829	8.66064
B4DDH9	cDNA FLJ53820, highly similar to U4/U6.U5 tri-snRNP-associated protein 1 OS=Homo sapiens OX=9606 PE=2 SV=1 - [B4DDH9_HUMAN]	163.12	11.68	3	6	6	6	642	73.3947	5.21143
A8K9J7	Histone H2B OS=Homo sapiens OX=9606 PE=2 SV=1 - [A8K9J7_HUMAN]	160.613	34.13	22	4	4	4	126	13.9876	10.3159
Q92974	Rho guanine nucleotide exchange factor 2 OS=Homo sapiens OX=9606 GN=ARHGEF2 PE=1 SV=4 - [ARHG2_HUMAN]	156.78	6.39	12	7	7	7	986	111.473	7.26904
E2DRY6	2-phospho-D-glycerate hydro-lyase OS=Homo sapiens OX=9606 PE=2 SV=1 - [E2DRY6_HUMAN]	155.663	14.5	17	3	3	3	338	36.5317	6.56592
A0A024R652	C-1-tetrahydrofolate synthase, cytoplasmic OS=Homo sapiens OX=9606 GN=MTHFD1 PE=3 SV=1 - [A0A024R652_HUMAN]	155.125	6.1	8	5	5	5	935	101.467	7.18115
A2I829	NF-kappaB repressing factor (Fragment) OS=Homo sapiens OX=9606 GN=NKRF PE=2 SV=1 - [A2I829_HUMAN]	153.907	10.85	5	6	6	6	599	67.4082	8.86572
P13639	Elongation factor 2 OS=Homo sapiens OX=9606 GN=EEF2 PE=1 SV=4 - [EF2_HUMAN]	147.766	7.58	7	5	5	6	858	95.277	6.82959
P43243	Matrin-3 OS=Homo sapiens OX=9606 GN=MATR3 PE=1 SV=2 - [MATR3_HUMAN]	147.376	4.37	18	3	3	4	847	94.5648	6.25244
B7Z700	RNA helicase OS=Homo sapiens OX=9606 PE=2 SV=1 - [B7Z700_HUMAN]	145.759	7.76	5	7	7	8	941	106.452	8.80713
B4DFG4	cDNA FLJ58801, highly similar to Interleukin enhancer-binding factor 3 OS=Homo sapiens OX=9606 PE=2 SV=1 - [B4DFG4_HUMAN]	138.16	9.49	15	4	4	5	506	54.6725	8.80713
Q9UHX1	Poly(U)-binding-splicing factor PUF60 OS=Homo sapiens OX=9606 GN=PUF60 PE=1 SV=1 - [PUF60_HUMAN]	136.12	14.31	13	5	5	5	559	59.8376	5.2876
Q2NL82	Pre-rRNA-processing protein TSR1 homolog OS=Homo sapiens OX=9606 GN=TSR1 PE=1 SV=1 - [TSR1_HUMAN]	135.1	10.7	2	8	8	8	804	91.7519	7.41553
P12814	Alpha-actinin-1 OS=Homo sapiens OX=9606 GN=ACTN1 PE=1 SV=2 - [ACTN1_HUMAN]	134.08	4.93	22	1	4	4	892	102.993	5.41455
Q08188	Protein-glutamine gamma-glutamyltransferase E OS=Homo sapiens OX=9606 GN=TGM3 PE=1 SV=4 - [TGM3_HUMAN]	133.403	4.47	3	3	3	3	693	76.5836	5.85889
Q6KB66	Keratin, type II cytoskeletal 80 OS=Homo sapiens OX=9606 GN=KRT80 PE=1 SV=2 - [K2C80_HUMAN]	132.944	14.38	16	5	6	6	452	50.4938	5.66846
B2R8R5	cDNA, FLJ94025, highly similar to Homo sapiens tripartite motif-containing 28 (TRIM28), mRNA OS=Homo sapiens OX=9606 PE=2 SV=1 - [B2R8R5_HUMAN]	130.333	8.02	3	4	4	4	835	88.5034	5.77002
A0A024RBQ5	2'-5' oligoadenylate synthase OS=Homo sapiens OX=9606 GN=OAS3 PE=3 SV=1 - [A0A024RBQ5_HUMAN]	129.881	8.74	5	8	8	8	1087	121.095	8.35303
P11216	Glycogen phosphorylase, brain form OS=Homo sapiens OX=9606 GN=PYGB PE=1 SV=5 - [PYGB_HUMAN]	127.957	3.8	13	3	3	3	843	96.6345	6.85889
A0A024R1X8	Junction plakoglobin OS=Homo sapiens OX=9606 GN=JUP PE=3 SV=1 - [A0A024R1X8_HUMAN]	126.048	10.74	21	7	7	8	745	81.6748	6.13818
A0A494C001	RNA-binding protein 15 OS=Homo sapiens OX=9606 GN=RBM15 PE=1 SV=2 - [A0A494C001_HUMAN]	125.136	7.37	4	6	6	6	896	97.9552	10.0522
Q8TDD1	ATP-dependent RNA helicase DDX54 OS=Homo sapiens OX=9606 GN=DDX54 PE=1 SV=2 - [DDX54_HUMAN]	124.317	7.83	3	7	7	7	881	98.5342	10.0229
B4DSH1	cDNA FLJ51295, highly similar to Cell division cycle 5-like protein OS=Homo sapiens OX=9606 PE=2 SV=1 - [B4DSH1_HUMAN]	121.66	5.94	3	4	4	4	775	89.1712	8.54346
P53618	Coatomer subunit beta OS=Homo sapiens OX=9606 GN=COPB1 PE=1 SV=3 - [COPB_HUMAN]	120.773	7.56	2	6	6	6	953	107.074	6.04932
Q12965	Unconventional myosin-Ie OS=Homo sapiens OX=9606 GN=MYO1E PE=1 SV=2 - [MYO1E_HUMAN]	120.736	7.58	11	7	7	7	1108	126.982	8.92432
A0A075B730	Epiplakin OS=Homo sapiens OX=9606 GN=EPPK1 PE=1 SV=2 - [A0A075B730_HUMAN]	116.43	2.35	5	8	8	8	5063	552.791	5.60498
Q13823	Nucleolar GTP-binding protein 2 OS=Homo sapiens OX=9606 GN=GNL2 PE=1 SV=1 - [NOG2_HUMAN]	115.46	8.21	2	5	5	5	731	83.6034	9.24658
B4DZC3	5'-3' exoribonuclease OS=Homo sapiens OX=9606 PE=2 SV=1 - [B4DZC3_HUMAN]	114.127	5.69	4	4	4	4	896	102.351	7.63525
K7ESA0	ATP synthase subunit alpha, mitochondrial OS=Homo sapiens OX=9606 GN=ATP5F1A PE=1 SV=1 - [K7ESA0_HUMAN]	112.7	19.48	7	1	1	1	77	8.25937	10.4917
B2R4K7	60S ribosomal protein L6 OS=Homo sapiens OX=9606 PE=2 SV=1 - [B2R4K7_HUMAN]	109.29	16.67	12	5	5	5	288	32.6816	10.6235
B3KTP2	cDNA FLJ38558 fis, clone HCHON2003327, highly similar to Puromycin-sensitive aminopeptidase OS=Homo sapiens OX=9606 PE=2 SV=1 - [B3KTP2_HUMAN]	108.46	4.63	9	3	3	3	627	70.5785	5.22412
Q01780	Exosome component 10 OS=Homo sapiens OX=9606 GN=EXOSC10 PE=1 SV=2 - [EXOSX_HUMAN]	108.186	4.07	4	4	4	4	885	100.768	8.45557
B4DSA8	DNA damage-binding protein 1 OS=Homo sapiens OX=9606 PE=2 SV=1 - [B4DSA8_HUMAN]	107.1	5.35	10	5	5	5	1009	111.891	5.22412
A0A024R952	Plakophilin 1 (Ectodermal dysplasia/skin fragility syndrome), isoform CRA_a OS=Homo sapiens OX=9606 GN=PKP1 PE=3 SV=1 - [A0A024R952_HUMAN]	106.962	4.13	2	3	3	3	726	80.4455	8.96826
A8K6I4	cDNA FLJ76877, highly similar to Homo sapiens superkiller viralicidic activity 2-like 2 (SKIV2L2), mRNA OS=Homo sapiens OX=9606 PE=2 SV=1 - [A8K6I4_HUMAN]	105.523	3.26	5	3	3	3	1042	117.823	6.53662
P51116	Fragile X mental retardation syndrome-related protein 2 OS=Homo sapiens OX=9606 GN=FXR2 PE=1 SV=2 - [FXR2_HUMAN]	104.748	4.01	22	3	3	3	673	74.178	6.22705
Q9HB00	Desmocollin 1, isoform CRA_b OS=Homo sapiens OX=9606 GN=DSC1 PE=4 SV=1 - [Q9HB00_HUMAN]	104.003	2.86	2	2	2	3	840	93.776	5.52881
A0A3B3ISR7	RNA helicase OS=Homo sapiens OX=9606 GN=DDX10 PE=1 SV=1 - [A0A3B3ISR7_HUMAN]	103.98	3.39	6	2	2	2	679	77.7498	8.92432
Q96KK5	Histone H2A type 1-H OS=Homo sapiens OX=9606 GN=H2AC12 PE=1 SV=3 - [H2A1H_HUMAN]	100.209	27.34	26	3	3	4	128	13.8978	10.8872
Q13041	26S proteasome non-ATPase regulatory subunit 2 OS=Homo sapiens OX=9606 PE=2 SV=1 - [Q13041_HUMAN]	99.92	6.77	6	4	4	5	591	64.546	6.85889
E9PFK5	Nucleolar protein 14 OS=Homo sapiens OX=9606 GN=NOP14 PE=1 SV=1 - [E9PFK5_HUMAN]	98.7002	6.47	4	5	5	5	788	88.8104	6.20166
A0A140VJQ2	Testicular tissue protein Li 128 OS=Homo sapiens OX=9606 PE=2 SV=1 - [A0A140VJQ2_HUMAN]	98.0413	17.37	21	5	5	6	259	28.3827	4.71631
A8K492	Methionine--tRNA ligase, cytoplasmic OS=Homo sapiens OX=9606 PE=2 SV=1 - [A8K492_HUMAN]	97.7732	3.22	10	3	3	3	900	101.08	6.16357
Q13243	Serine/arginine-rich splicing factor 5 OS=Homo sapiens OX=9606 GN=SRSF5 PE=1 SV=1 - [SRSF5_HUMAN]	96.05	12.87	8	2	3	3	272	31.2453	11.5903
B4E091	cDNA FLJ55438, highly similar to Splicing factor 3 subunit 1 OS=Homo sapiens OX=9606 PE=2 SV=1 - [B4E091_HUMAN]	95.7967	4.35	2	3	3	3	690	77.3577	5.16064
Q6DCA8	BCLAF1 protein (Fragment) OS=Homo sapiens OX=9606 GN=BCLAF1 PE=2 SV=1 - [Q6DCA8_HUMAN]	93.5141	5.29	8	3	3	3	680	77.9012	10.2134
P35659	Protein DEK OS=Homo sapiens OX=9606 GN=DEK PE=1 SV=1 - [DEK_HUMAN]	92.3176	9.07	10	3	3	3	375	42.6479	8.55811
Q68CN2	Uncharacterized protein DKFZp762C1015 (Fragment) OS=Homo sapiens OX=9606 GN=DKFZp762C1015 PE=2 SV=1 - [Q68CN2_HUMAN]	89.0141	6.23	3	4	4	4	706	81.6801	5.41455
P62805	Histone H4 OS=Homo sapiens OX=9606 GN=H4C1 PE=1 SV=2 - [H4_HUMAN]	88.7	23.3	2	2	2	2	103	11.3604	11.356
P46783	40S ribosomal protein S10 OS=Homo sapiens OX=9606 GN=RPS10 PE=1 SV=1 - [RS10_HUMAN]	87.63	8.48	3	1	1	1	165	18.8859	10.1548
B5BU08	U2 small nuclear RNA auxillary factor 1 isoform a OS=Homo sapiens OX=9606 GN=U2AF1 PE=2 SV=1 - [B5BU08_HUMAN]	86.8594	12.5	10	4	4	4	240	27.8554	8.54346
H7C5F2	28S ribosomal protein S22, mitochondrial (Fragment) OS=Homo sapiens OX=9606 GN=MRPS22 PE=1 SV=1 - [H7C5F2_HUMAN]	86.84	13.94	7	2	2	2	165	18.6717	8.27979
B3KN45	Cleavage and polyadenylation specificity factor subunit 2 OS=Homo sapiens OX=9606 PE=2 SV=1 - [B3KN45_HUMAN]	85.9	4.78	4	4	4	4	690	78.1424	5.07178
B4DMD3	cDNA FLJ58174, highly similar to WW domain-binding protein 11 OS=Homo sapiens OX=9606 PE=2 SV=1 - [B4DMD3_HUMAN]	85.5	5.6	3	3	3	3	589	64.8671	7.00537
B4E3E6	cDNA FLJ58832, highly similar to Heterogeneous nuclear ribonucleoprotein A3 OS=Homo sapiens OX=9606 PE=2 SV=1 - [B4E3E6_HUMAN]	84.9241	8.98	11	2	3	4	323	34.168	8.104
I3L2C7	Gem-associated protein 4 OS=Homo sapiens OX=9606 GN=GEMIN4 PE=1 SV=1 - [I3L2C7_HUMAN]	84.67	2.87	7	3	3	3	1047	118.745	6.18896
Q14CN4	Keratin, type II cytoskeletal 72 OS=Homo sapiens OX=9606 GN=KRT72 PE=1 SV=2 - [K2C72_HUMAN]	84.1749	5.87	5	1	3	4	511	55.8424	6.88818
A0A1B0GVG8	Vimentin (Fragment) OS=Homo sapiens OX=9606 GN=VIM PE=1 SV=1 - [A0A1B0GVG8_HUMAN]	83.93	17.43	6	1	1	2	109	11.7609	10.8579
A0A024R0J9	Heterogeneous nuclear ribonucleoprotein U-like 1, isoform CRA_a OS=Homo sapiens OX=9606 GN=HNRPUL1 PE=4 SV=1 - [A0A024R0J9_HUMAN]	83.8005	7.14	14	4	4	4	756	84.741	8.77783
B3KPS3	Tubulin alpha chain OS=Homo sapiens OX=9606 PE=2 SV=1 - [B3KPS3_HUMAN]	83.4367	12.26	37	4	4	4	416	46.2118	5.12256
P02763	Alpha-1-acid glycoprotein 1 OS=Homo sapiens OX=9606 GN=ORM1 PE=1 SV=1 - [A1AG1_HUMAN]	83.3	8.46	2	2	2	2	201	23.4968	5.021
A0A5H1ZRQ3	Immunoglobulin kappa constant (Fragment) OS=Homo sapiens OX=9606 GN=IGKC PE=1 SV=1 - [A0A5H1ZRQ3_HUMAN]	79.18	13.08	14	1	1	1	107	11.7117	5.87158
Q9NWB6	Arginine and glutamate-rich protein 1 OS=Homo sapiens OX=9606 GN=ARGLU1 PE=1 SV=1 - [ARGL1_HUMAN]	78.5067	8.79	2	3	3	3	273	33.1968	10.3452
P35249	Replication factor C subunit 4 OS=Homo sapiens OX=9606 GN=RFC4 PE=1 SV=2 - [RFC4_HUMAN]	76.25	8.54	8	3	3	3	363	39.6569	8.01611
P25311	Zinc-alpha-2-glycoprotein OS=Homo sapiens OX=9606 GN=AZGP1 PE=1 SV=2 - [ZA2G_HUMAN]	74.63	7.38	2	2	2	2	298	34.2371	6.04932
B4DXL4	NOC3-like protein OS=Homo sapiens OX=9606 PE=2 SV=1 - [B4DXL4_HUMAN]	73.7933	6.79	3	3	3	3	501	57.3977	9.30518
P10599	Thioredoxin OS=Homo sapiens OX=9606 GN=TXN PE=1 SV=3 - [THIO_HUMAN]	73.46	12.38	1	1	1	1	105	11.7297	4.91943
B4DM67	cDNA FLJ59343, highly similar to Exportin-2 OS=Homo sapiens OX=9606 PE=2 SV=1 - [B4DM67_HUMAN]	73.3011	5.51	6	3	3	3	599	68.6422	5.26221
B4DRD7	cDNA FLJ54752, highly similar to Poly(rC)-binding protein 2 OS=Homo sapiens OX=9606 PE=2 SV=1 - [B4DRD7_HUMAN]	72.92	12.41	16	2	3	3	282	29.7182	7.7085
B4DED6	RNA helicase OS=Homo sapiens OX=9606 PE=2 SV=1 - [B4DED6_HUMAN]	72.65	3.89	7	1	2	2	643	72.113	8.51416
B7Z3Y3	cDNA FLJ50557, highly similar to Homo sapiens microtubule-associated protein 7 (MAP7), mRNA OS=Homo sapiens OX=9606 PE=2 SV=1 - [B7Z3Y3_HUMAN]	72.5666	4.15	6	2	2	2	603	66.9277	9.45166
F5H265	Polyubiquitin-C (Fragment) OS=Homo sapiens OX=9606 GN=UBC PE=1 SV=1 - [F5H265_HUMAN]	72.3	45.64	40	3	3	3	149	16.8311	6.58057
Q8N523	Tuftelin-interacting protein 11 OS=Homo sapiens OX=9606 GN=TFIP11 PE=2 SV=1 - [Q8N523_HUMAN]	71.6439	2.63	7	2	2	2	837	96.7324	5.66846
P78345	Ribonuclease P protein subunit p38 OS=Homo sapiens OX=9606 GN=RPP38 PE=1 SV=2 - [RPP38_HUMAN]	70.9959	9.89	3	3	3	3	283	31.8146	9.92041
P18669	Phosphoglycerate mutase 1 OS=Homo sapiens OX=9606 GN=PGAM1 PE=1 SV=2 - [PGAM1_HUMAN]	70.74	5.91	5	1	1	1	254	28.7858	7.18115
Q9BSV4	SFPQ protein (Fragment) OS=Homo sapiens OX=9606 GN=SFPQ PE=2 SV=2 - [Q9BSV4_HUMAN]	70.4233	5.84	4	3	3	3	634	68.5879	8.82178
Q5T749	Keratinocyte proline-rich protein OS=Homo sapiens OX=9606 GN=KPRP PE=1 SV=1 - [KPRP_HUMAN]	70.04	5.01	1	3	3	3	579	64.0932	8.26514
Q86W20	Protease serine 1 (Fragment) OS=Homo sapiens OX=9606 GN=PRSS1 PE=4 SV=1 - [Q86W20_HUMAN]	69.63	15.48	6	1	1	1	84	9.16094	10.272
A0A0A0MS07	Immunoglobulin heavy constant gamma 1 (Fragment) OS=Homo sapiens OX=9606 GN=IGHG1 PE=1 SV=1 - [A0A0A0MS07_HUMAN]	69.14	10.51	46	2	2	2	295	31.963	8.03076
A0A590UJK4	Serine/arginine-rich-splicing factor 6 OS=Homo sapiens OX=9606 GN=SRSF6 PE=1 SV=1 - [A0A590UJK4_HUMAN]	68.48	9.29	14	1	2	2	226	26.2903	10.3599
B4DID5	Transaldolase OS=Homo sapiens OX=9606 GN=TALDO1 PE=2 SV=1 - [B4DID5_HUMAN]	67.08	5.19	3	1	1	1	154	17.063	7.25439
D6RA73	Stress-70 protein, mitochondrial (Fragment) OS=Homo sapiens OX=9606 GN=HSPA9 PE=1 SV=1 - [D6RA73_HUMAN]	66.96	14.52	8	1	1	1	62	6.80549	9.70068
Q01469	Fatty acid-binding protein 5 OS=Homo sapiens OX=9606 GN=FABP5 PE=1 SV=3 - [FABP5_HUMAN]	66.3149	13.33	2	2	2	2	135	15.1546	7.00537
A0A0F7G8J1	Plasminogen OS=Homo sapiens OX=9606 GN=PLG PE=2 SV=1 - [A0A0F7G8J1_HUMAN]	66	1.24	1	1	1	1	809	90.5692	7.35693
Q96P63	Serpin B12 OS=Homo sapiens OX=9606 GN=SERPINB12 PE=1 SV=1 - [SPB12_HUMAN]	65.07	2.47	1	1	1	1	405	46.2471	5.52881
Q4KMP7	TBC1 domain family member 10B OS=Homo sapiens OX=9606 GN=TBC1D10B PE=1 SV=3 - [TB10B_HUMAN]	64.7492	3.47	2	3	3	3	808	87.1447	9.18799
B3KY11	RNA helicase OS=Homo sapiens OX=9606 PE=2 SV=1 - [B3KY11_HUMAN]	64.71	2.75	4	2	2	2	800	93.1767	9.49561
A0A024R6I7	Alpha-1-antitrypsin OS=Homo sapiens OX=9606 GN=SERPINA1 PE=1 SV=1 - [A0A024R6I7_HUMAN]	64.465	3.59	12	2	2	2	418	46.679	5.59229
Q99848	Probable rRNA-processing protein EBP2 OS=Homo sapiens OX=9606 GN=EBNA1BP2 PE=1 SV=2 - [EBP2_HUMAN]	64.0065	6.54	3	2	2	2	306	34.8304	10.0962
Q9BYG3	MKI67 FHA domain-interacting nucleolar phosphoprotein OS=Homo sapiens OX=9606 GN=NIFK PE=1 SV=1 - [MK67I_HUMAN]	63.932	15.02	4	4	4	4	293	34.201	9.87646
Q5VSP4	Putative lipocalin 1-like protein 1 OS=Homo sapiens OX=9606 GN=LCN1P1 PE=5 SV=1 - [LC1L1_HUMAN]	63.54	6.79	2	1	1	1	162	17.907	4.99561
H7BXY3	RNA helicase OS=Homo sapiens OX=9606 GN=DHX30 PE=1 SV=1 - [H7BXY3_HUMAN]	63.06	3.52	2	4	4	4	1166	130.469	8.55811
A0A140T9Y7	RNA cytosine C(5)-methyltransferase NSUN2 OS=Homo sapiens OX=9606 GN=NSUN2 PE=1 SV=1 - [A0A140T9Y7_HUMAN]	62.88	5.45	2	1	1	1	202	23.369	8.39697
Q96T88	E3 ubiquitin-protein ligase UHRF1 OS=Homo sapiens OX=9606 GN=UHRF1 PE=1 SV=1 - [UHRF1_HUMAN]	62.11	1.01	3	1	1	1	793	89.757	7.56201
Q92665	28S ribosomal protein S31, mitochondrial OS=Homo sapiens OX=9606 GN=MRPS31 PE=1 SV=3 - [RT31_HUMAN]	61.2633	8.1	1	3	3	3	395	45.2905	9.29053
A0A0U1RR71	Pleckstrin homology domain-containing family G member 3 (Fragment) OS=Homo sapiens OX=9606 GN=PLEKHG3 PE=1 SV=1 - [A0A0U1RR71_HUMAN]	61.26	1.99	3	1	1	1	603	67.6716	6.46826
D6R997	Coatomer subunit beta' (Fragment) OS=Homo sapiens OX=9606 GN=COPB2 PE=1 SV=8 - [D6R997_HUMAN]	61.16	7.89	3	1	1	1	152	17.527	8.92432
P62854	40S ribosomal protein S26 OS=Homo sapiens OX=9606 GN=RPS26 PE=1 SV=3 - [RS26_HUMAN]	60.41	13.04	2	1	1	1	115	13.0071	11.0044
B4DF70	cDNA FLJ60461, highly similar to Peroxiredoxin-2 OS=Homo sapiens OX=9606 PE=2 SV=1 - [B4DF70_HUMAN]	59.14	11.48	8	2	2	2	183	20.0946	8.77783
A8K0T9	F-actin-capping protein subunit alpha OS=Homo sapiens OX=9606 PE=2 SV=1 - [A8K0T9_HUMAN]	58.615	6.29	7	2	2	2	286	32.8883	5.69385
Q96F88	Processing of 1, ribonuclease P/MRP subunit (S. cerevisiae) OS=Homo sapiens OX=9606 GN=POP1 PE=2 SV=1 - [Q96F88_HUMAN]	58.3478	3.52	2	3	3	3	1024	114.608	9.20264
A0A087X1K6	Krueppel-like factor 13 OS=Homo sapiens OX=9606 GN=KLF13 PE=1 SV=1 - [A0A087X1K6_HUMAN]	58.27	5.94	2	1	1	1	286	31.2057	9.94971
B4DLB0	Upstream binding transcription factor, RNA polymerase I, isoform CRA_a OS=Homo sapiens OX=9606 GN=UBTF PE=2 SV=1 - [B4DLB0_HUMAN]	58.2067	6.53	7	3	3	3	505	58.3162	4.99561
Q9H369	PRO1633 OS=Homo sapiens OX=9606 PE=2 SV=1 - [Q9H369_HUMAN]	58	8.2	3	1	1	1	183	19.51	6.02393
I3L2C3	Unconventional myosin-Ic (Fragment) OS=Homo sapiens OX=9606 GN=MYO1C PE=4 SV=2 - [I3L2C3_HUMAN]	57.97	13.85	1	1	1	1	65	7.16069	11.3267
Q8IWX8	Calcium homeostasis endoplasmic reticulum protein OS=Homo sapiens OX=9606 GN=CHERP PE=1 SV=3 - [CHERP_HUMAN]	57.93	2.07	2	2	2	2	916	103.637	9.0415
A0A3B3ITZ9	Thyroid hormone receptor-associated protein 3 OS=Homo sapiens OX=9606 GN=THRAP3 PE=1 SV=1 - [A0A3B3ITZ9_HUMAN]	57.87	1.87	6	2	2	2	910	103.462	10.1694
A0A024RBE8	Solute carrier family 25 (Mitochondrial carrier phosphate carrier), member 3, isoform CRA_a OS=Homo sapiens OX=9606 GN=SLC25A3 PE=2 SV=1 - [A0A024RBE8_HUMAN]	57.72	2.49	4	1	1	1	361	39.9326	9.36377
D6RGY2	Calnexin (Fragment) OS=Homo sapiens OX=9606 GN=CANX PE=1 SV=1 - [D6RGY2_HUMAN]	57.63	12.66	7	3	3	3	308	35.156	4.57666
Q5D862	Filaggrin-2 OS=Homo sapiens OX=9606 GN=FLG2 PE=1 SV=1 - [FILA2_HUMAN]	57.4626	2.51	1	2	2	2	2391	247.928	8.30908
E9PF58	Actin-related protein 2/3 complex subunit 1A OS=Homo sapiens OX=9606 GN=ARPC1A PE=1 SV=1 - [E9PF58_HUMAN]	57.23	13.98	6	3	3	3	279	30.8685	8.68994
F5H793	L-lactate dehydrogenase B chain (Fragment) OS=Homo sapiens OX=9606 GN=LDHB PE=1 SV=1 - [F5H793_HUMAN]	57.18	19.61	6	1	1	1	102	10.7998	5.13525
B7Z321	Exocyst complex component Sec8 OS=Homo sapiens OX=9606 PE=2 SV=1 - [B7Z321_HUMAN]	57.16	2.29	8	2	2	2	873	98.9997	6.52197
A0A075B729	Ribosome biogenesis protein BOP1 (Fragment) OS=Homo sapiens OX=9606 GN=BOP1 PE=1 SV=1 - [A0A075B729_HUMAN]	57.02	4.61	6	1	1	1	217	24.9262	4.95752
F8VV32	1,4-beta-N-acetylmuramidase C OS=Homo sapiens OX=9606 GN=LYZ PE=1 SV=1 - [F8VV32_HUMAN]	56.5	11.54	3	1	1	1	104	11.4807	9.0708
C9J0E4	Cystatin-A OS=Homo sapiens OX=9606 GN=CSTA PE=1 SV=1 - [C9J0E4_HUMAN]	55.58	19.05	2	1	1	1	63	7.08178	7.23975
F8VYN5	Heterogeneous nuclear ribonucleoprotein A1 (Fragment) OS=Homo sapiens OX=9606 GN=HNRNPA1 PE=1 SV=1 - [F8VYN5_HUMAN]	55.5394	13.27	18	1	2	2	113	12.8895	7.63525
B4DMJ5	cDNA FLJ53012, highly similar to Tubulin beta-7 chain OS=Homo sapiens OX=9606 PE=2 SV=1 - [B4DMJ5_HUMAN]	55.48	4.96	8	1	1	1	242	27.2899	4.50049
P05109	Protein S100-A8 OS=Homo sapiens OX=9606 GN=S100A8 PE=1 SV=1 - [S10A8_HUMAN]	55.44	23.66	1	2	2	2	93	10.8276	7.03467
Q0EFA5	Corneodesmosin OS=Homo sapiens OX=9606 GN=S PE=4 SV=1 - [Q0EFA5_HUMAN]	55.22	3.52	13	1	1	1	512	49.8655	8.1333
E9PM95	Apolipoprotein L2 (Fragment) OS=Homo sapiens OX=9606 GN=APOL2 PE=1 SV=1 - [E9PM95_HUMAN]	55.07	8.59	5	1	1	1	128	14.9386	6.1001
Q4ZG57	DNA helicase (Fragment) OS=Homo sapiens OX=9606 GN=MCM6 PE=3 SV=1 - [Q4ZG57_HUMAN]	54.52	2.93	2	2	2	2	785	88.8903	5.60498
F5GX09	Protein FAM76B OS=Homo sapiens OX=9606 GN=FAM76B PE=1 SV=1 - [F5GX09_HUMAN]	53.76	2.66	2	1	1	1	338	38.5963	9.24658
B3KW21	cDNA FLJ41945 fis, clone PLACE6019676, highly similar to Coatomer subunit gamma OS=Homo sapiens OX=9606 PE=2 SV=1 - [B3KW21_HUMAN]	53.61	1.48	3	1	1	1	610	67.7614	5.0083
M0R2F8	Mitochondrial import inner membrane translocase subunit TIM50 OS=Homo sapiens OX=9606 GN=TIMM50 PE=1 SV=2 - [M0R2F8_HUMAN]	53.43	4.46	7	1	1	1	157	17.6623	9.5249
P22531	Small proline-rich protein 2E OS=Homo sapiens OX=9606 GN=SPRR2E PE=2 SV=2 - [SPR2E_HUMAN]	53.32	25	7	1	1	1	72	7.84959	8.30908
B3KRR1	cDNA FLJ34725 fis, clone MESAN2005958, highly similar to RNA-binding protein Luc7-like 2 OS=Homo sapiens OX=9606 PE=2 SV=1 - [B3KRR1_HUMAN]	53.28	7.37	11	2	2	2	339	40.4668	10.1401
M0QZU1	60S ribosomal protein L13a OS=Homo sapiens OX=9606 GN=RPL13A PE=1 SV=1 - [M0QZU1_HUMAN]	52.94	23.91	7	1	1	1	46	4.71472	9.99365
B4E1B2	Beta-1 metal-binding globulin OS=Homo sapiens OX=9606 PE=2 SV=1 - [B4E1B2_HUMAN]	52.65	4.13	12	2	2	2	678	74.7834	7.12256
U3PXP0	Alpha globin chain (Fragment) OS=Homo sapiens OX=9606 GN=HBA2 PE=3 SV=1 - [U3PXP0_HUMAN]	52.62	29.41	19	1	1	1	51	5.69882	7.51807
A0A3B3ISK1	Coatomer subunit alpha OS=Homo sapiens OX=9606 GN=COPA PE=1 SV=1 - [A0A3B3ISK1_HUMAN]	51.9	3.3	7	2	2	2	455	52.2483	8.47021
B7Z381	cDNA FLJ55066, highly similar to LAS1-like protein OS=Homo sapiens OX=9606 PE=2 SV=1 - [B7Z381_HUMAN]	51.87	4.06	3	1	1	1	197	21.8603	9.56885
Q6NT15	STON2 protein (Fragment) OS=Homo sapiens OX=9606 GN=STON2 PE=2 SV=1 - [Q6NT15_HUMAN]	51.78	1	6	1	1	1	904	100.877	5.38916
Q96SB3	Neurabin-2 OS=Homo sapiens OX=9606 GN=PPP1R9B PE=1 SV=3 - [NEB2_HUMAN]	51.69	1.22	1	1	1	1	817	89.2798	4.97021
D3DQA6	RNA helicase OS=Homo sapiens OX=9606 GN=DDX46 PE=4 SV=1 - [D3DQA6_HUMAN]	51.62	1.13	4	1	1	1	883	100.33	9.33447
Q9UNL7	Nuclear mitotic apparatus protein 1 (Fragment) OS=Homo sapiens OX=9606 GN=NUMA1 PE=4 SV=1 - [Q9UNL7_HUMAN]	51.56	3.4	9	1	1	1	294	31.7242	10.5503
Q53QX9	Phosphotransferase (Fragment) OS=Homo sapiens OX=9606 GN=HK2 PE=3 SV=1 - [Q53QX9_HUMAN]	50.78	1.92	5	1	1	1	573	63.5684	7.06396
A0A3S6H960	Protein arginine N-methyltransferase 1 transcript variant 48 OS=Homo sapiens OX=9606 GN=PRMT1 PE=2 SV=1 - [A0A3S6H960_HUMAN]	50.52	4.04	25	1	1	1	198	22.9372	5.19873
A0A024R3X7	Heat shock 10kDa protein 1 (Chaperonin 10), isoform CRA_d OS=Homo sapiens OX=9606 GN=HSPE1 PE=3 SV=1 - [A0A024R3X7_HUMAN]	50.29	19.72	5	1	1	1	71	7.53603	6.68311
Q99496	E3 ubiquitin-protein ligase RING2 OS=Homo sapiens OX=9606 GN=RNF2 PE=1 SV=1 - [RING2_HUMAN]	49.51	3.57	1	1	1	1	336	37.6316	6.84424
Q16610	Extracellular matrix protein 1 OS=Homo sapiens OX=9606 GN=ECM1 PE=1 SV=2 - [ECM1_HUMAN]	49.12	2.41	1	1	1	1	540	60.6353	6.7124
A0A024RDA1	Exocyst complex component 1, isoform CRA_a OS=Homo sapiens OX=9606 GN=EXOC1 PE=3 SV=1 - [A0A024RDA1_HUMAN]	48.68	0.91	2	1	1	1	879	100.219	6.59521
A0A1W2PP04	RNA-binding motif protein, X-linked 2 OS=Homo sapiens OX=9606 GN=RBMX2 PE=1 SV=1 - [A0A1W2PP04_HUMAN]	48.38	7.61	6	2	2	2	276	31.5033	9.40771
E7ERC8	GATOR complex protein SEC13 (Fragment) OS=Homo sapiens OX=9606 GN=SEC13 PE=1 SV=1 - [E7ERC8_HUMAN]	48.16	9.3	7	1	1	1	86	9.62462	6.50732
B3KMG3	cDNA FLJ10929 fis, clone OVARC1000479, highly similar to Cullin-associated NEDD8-dissociated protein 1 OS=Homo sapiens OX=9606 PE=2 SV=1 - [B3KMG3_HUMAN]	47.79	5.02	5	2	2	2	458	50.8355	6.22705
B4DIW2	cDNA FLJ54035, highly similar to Neutral alpha-glucosidase AB OS=Homo sapiens OX=9606 PE=2 SV=1 - [B4DIW2_HUMAN]	47.73	1.93	9	2	2	2	830	93.9327	5.87158
B3KPP5	cDNA FLJ32030 fis, clone NTONG2000040, highly similar to Actin, alpha cardiac OS=Homo sapiens OX=9606 PE=2 SV=1 - [B3KPP5_HUMAN]	47.45	12.37	10	1	1	1	186	20.9305	5.65576
H0Y9Z8	Condensin complex subunit 3 (Fragment) OS=Homo sapiens OX=9606 GN=NCAPG PE=1 SV=1 - [H0Y9Z8_HUMAN]	47.12	5.95	3	1	1	1	269	30.2552	5.10986
B4DIW8	cDNA FLJ61282, highly similar to Mitochondrial 28S ribosomal protein S5 OS=Homo sapiens OX=9606 PE=2 SV=1 - [B4DIW8_HUMAN]	47.01	3.77	2	1	1	1	292	31.9883	9.87646
A0A024RAC6	Elongin-A OS=Homo sapiens OX=9606 GN=ELOA PE=1 SV=1 - [A0A024RAC6_HUMAN]	46.73	1.42	1	1	1	1	772	87.176	9.56885
C9J4Z3	60S ribosomal protein L37a OS=Homo sapiens OX=9606 GN=RPL37A PE=1 SV=1 - [C9J4Z3_HUMAN]	46.09	26.47	2	1	1	1	68	7.61894	10.0083
B4DXX1	tRNA (guanine(26)-N(2))-dimethyltransferase OS=Homo sapiens OX=9606 PE=2 SV=1 - [B4DXX1_HUMAN]	46.05	1.73	3	1	1	1	577	64.9918	8.47021
E5RIJ0	DNA polymerase OS=Homo sapiens OX=9606 GN=POLB PE=1 SV=1 - [E5RIJ0_HUMAN]	46	4.66	6	1	1	1	193	21.8025	9.42236
A0A2U3TZL8	Kinesin-like protein OS=Homo sapiens OX=9606 GN=KIF23 PE=1 SV=1 - [A0A2U3TZL8_HUMAN]	45.95	4.69	3	3	3	3	810	92.6247	7.95752
Q9NXF1	Testis-expressed protein 10 OS=Homo sapiens OX=9606 GN=TEX10 PE=1 SV=2 - [TEX10_HUMAN]	45.94	3.23	3	2	2	2	929	105.608	9.36377
Q9UNX4	WD repeat-containing protein 3 OS=Homo sapiens OX=9606 GN=WDR3 PE=1 SV=1 - [WDR3_HUMAN]	45.9	1.06	1	1	1	1	943	106.032	6.63916
Q9HAP1	Vesicle-fusing ATPase (Fragment) OS=Homo sapiens OX=9606 GN=VCP PE=2 SV=1 - [Q9HAP1_HUMAN]	45.65	3.26	3	1	1	1	307	34.37	6.44287
B4DV94	cDNA FLJ58285, highly similar to Homo sapiens pre-B-cell leukemia transcription factor interacting protein 1 (PBXIP1), mRNA OS=Homo sapiens OX=9606 PE=2 SV=1 - [B4DV94_HUMAN]	45.2	1.97	4	1	1	1	507	57.555	6.75635
P31151	Protein S100-A7 OS=Homo sapiens OX=9606 GN=S100A7 PE=1 SV=4 - [S10A7_HUMAN]	44.87	6.93	2	1	1	1	101	11.4636	6.771
P31944	Caspase-14 OS=Homo sapiens OX=9606 GN=CASP14 PE=1 SV=2 - [CASPE_HUMAN]	44.8	4.13	1	1	1	1	242	27.662	5.57959
A0A0S2Z3L4	Cathepsin D isoform 2 (Fragment) OS=Homo sapiens OX=9606 GN=CTSD PE=2 SV=1 - [A0A0S2Z3L4_HUMAN]	44.74	9.64	8	1	1	1	83	9.0757	8.76318
M0R0F0	40S ribosomal protein S5 (Fragment) OS=Homo sapiens OX=9606 GN=RPS5 PE=1 SV=1 - [M0R0F0_HUMAN]	44.59	10	3	1	1	1	200	22.3768	9.5542
P61619	Protein transport protein Sec61 subunit alpha isoform 1 OS=Homo sapiens OX=9606 GN=SEC61A1 PE=1 SV=2 - [S61A1_HUMAN]	44.17	2.31	2	1	1	1	476	52.2305	8.06006
B4DPY2	cDNA FLJ59286, highly similar to Pre-mRNA-processing factor 40 homolog A (Fragment) OS=Homo sapiens OX=9606 PE=2 SV=1 - [B4DPY2_HUMAN]	43.9	1.1	2	1	1	1	816	92.8389	8.14795
B7Z3V1	Sodium/potassium-transporting ATPase subunit alpha (Fragment) OS=Homo sapiens OX=9606 PE=2 SV=1 - [B7Z3V1_HUMAN]	43.86	2.55	2	2	2	2	1020	112.366	5.35107
B3KNC3	Nucleolar complex protein 2 homolog OS=Homo sapiens OX=9606 PE=2 SV=1 - [B3KNC3_HUMAN]	43.66	1.34	2	1	1	1	749	84.8642	5.61768
E9PLT2	Nucleolar transcription factor 1 (Fragment) OS=Homo sapiens OX=9606 GN=UBTF PE=1 SV=1 - [E9PLT2_HUMAN]	43.51	3.61	1	1	1	1	194	23.0149	9.75928
B4DSX7	Cactin OS=Homo sapiens OX=9606 PE=2 SV=1 - [B4DSX7_HUMAN]	43.42	3.44	2	1	1	1	436	50.4974	9.33447
Q8IW41	MAP kinase-activated protein kinase 5 OS=Homo sapiens OX=9606 GN=MAPKAPK5 PE=1 SV=2 - [MAPK5_HUMAN]	43.25	1.48	1	1	1	1	473	54.1859	7.78174
Q96SP2	Dolichyl-diphosphooligosaccharide--protein glycosyltransferase subunit MAGT1 OS=Homo sapiens OX=9606 PE=2 SV=1 - [Q96SP2_HUMAN]	43.2	4.13	4	1	1	1	218	24.3623	9.0708
H0YK49	Electron transfer flavoprotein subunit alpha OS=Homo sapiens OX=9606 GN=ETFA PE=1 SV=1 - [H0YK49_HUMAN]	42.95	8.3	6	1	1	1	229	24.1448	8.66064
Q9Y5B6	PAX3- and PAX7-binding protein 1 OS=Homo sapiens OX=9606 GN=PAXBP1 PE=1 SV=2 - [PAXB1_HUMAN]	42.95	1.2	1	1	1	1	917	104.739	5.68115
Q96E43	OSBPL8 protein (Fragment) OS=Homo sapiens OX=9606 GN=OSBPL8 PE=2 SV=1 - [Q96E43_HUMAN]	42.93	2.12	6	1	1	1	377	43.2322	8.68994
C9J0L6	Protein ECT2 (Fragment) OS=Homo sapiens OX=9606 GN=ECT2 PE=1 SV=1 - [C9J0L6_HUMAN]	42.85	8.49	6	1	1	1	106	11.7759	4.25928
B4DDM6	cDNA FLJ57899, highly similar to Mitotic checkpoint protein BUB3 OS=Homo sapiens OX=9606 PE=2 SV=1 - [B4DDM6_HUMAN]	42.65	5.65	4	1	1	1	248	28.2209	7.10791
H0YC95	Catenin delta-1 (Fragment) OS=Homo sapiens OX=9606 GN=CTNND1 PE=1 SV=1 - [H0YC95_HUMAN]	42.62	9.76	10	1	1	1	123	14.0319	6.56592
Q9H1I6	Mutant beta-globin (Fragment) OS=Homo sapiens OX=9606 GN=HBB PE=3 SV=1 - [Q9H1I6_HUMAN]	42.54	41.94	39	1	1	1	31	3.29169	5.0083
S4R402	Nucleolar and coiled-body phosphoprotein 1 OS=Homo sapiens OX=9606 GN=NOLC1 PE=1 SV=1 - [S4R402_HUMAN]	42.54	21.74	6	1	1	1	46	5.05072	8.67529
I3L4N8	Actin, cytoplasmic 2 (Fragment) OS=Homo sapiens OX=9606 GN=ACTG1 PE=1 SV=8 - [I3L4N8_HUMAN]	42.4043	17.01	49	2	2	2	241	26.8604	5.0083
Q5C9Z4	Nucleolar MIF4G domain-containing protein 1 OS=Homo sapiens OX=9606 GN=NOM1 PE=1 SV=1 - [NOM1_HUMAN]	42.35	1.28	1	1	1	1	860	96.1976	8.104
Q6RGG0	p40 (Fragment) OS=Homo sapiens OX=9606 PE=2 SV=1 - [Q6RGG0_HUMAN]	42.22	10.4	17	1	1	1	125	14.623	10.4331
B4E3S1	cDNA FLJ57040, highly similar to Myosin-9 OS=Homo sapiens OX=9606 PE=2 SV=1 - [B4E3S1_HUMAN]	41.97	2.18	4	1	1	1	964	110.84	8.25049
Q75MT5	Replication factor C (Activator 1) 2, 40kDa OS=Homo sapiens OX=9606 GN=RFC2 PE=2 SV=1 - [Q75MT5_HUMAN]	41.85	5.31	3	1	1	1	320	35.2209	5.5415
A0A590UJL8	H3.2 histone (putative) (Fragment) OS=Homo sapiens OX=9606 GN=H3-2 PE=1 SV=1 - [A0A590UJL8_HUMAN]	41.6	8.86	15	1	1	1	79	9.14792	9.45166
H3BR68	Fructose-bisphosphate aldolase (Fragment) OS=Homo sapiens OX=9606 GN=ALDOA PE=1 SV=1 - [H3BR68_HUMAN]	41.51	6.15	5	1	1	1	130	13.769	8.90967
Q59G96	Dynamin 2 isoform 4 variant (Fragment) OS=Homo sapiens OX=9606 PE=2 SV=1 - [Q59G96_HUMAN]	41.47	1.64	5	1	1	1	487	55.0762	8.646
Q8NDT2	Putative RNA-binding protein 15B OS=Homo sapiens OX=9606 GN=RBM15B PE=1 SV=3 - [RB15B_HUMAN]	41.25	1.24	1	1	1	1	890	97.1465	9.84717
B4DTA2	cDNA FLJ60148, highly similar to Homo sapiens heterogeneous nuclear ribonucleoprotein D-like (HNRPDL), transcript variant 2, mRNA OS=Homo sapiens OX=9606 PE=2 SV=1 - [B4DTA2_HUMAN]	41.17	5.9	3	1	1	1	271	30.1957	8.71924
Q9NUP3	cDNA FLJ11224 fis, clone PLACE1008273, moderately similar to COATOMER GAMMA SUBUNIT OS=Homo sapiens OX=9606 PE=2 SV=1 - [Q9NUP3_HUMAN]	41.07	1.86	4	1	1	1	483	53.9897	6.21436
B3KPV5	cDNA FLJ32300 fis, clone PROST2002227, highly similar to U3 small nucleolar ribonucleoprotein protein MPP10 (Fragment) OS=Homo sapiens OX=9606 PE=2 SV=1 - [B3KPV5_HUMAN]	40.54	1.36	2	1	1	1	661	76.2982	4.76709
O75533	Splicing factor 3B subunit 1 OS=Homo sapiens OX=9606 GN=SF3B1 PE=1 SV=3 - [SF3B1_HUMAN]	40.45	0.69	1	1	1	1	1304	145.738	7.09326
Q53RD8	Uncharacterized protein LOC84524 (Fragment) OS=Homo sapiens OX=9606 GN=LOC84524 PE=4 SV=1 - [Q53RD8_HUMAN]	40.32	3.38	3	1	1	1	266	30.7932	8.47021
A0A6I8PIX7	Supervillin OS=Homo sapiens OX=9606 GN=SVIL PE=1 SV=1 - [A0A6I8PIX7_HUMAN]	40.17	1.1	5	2	2	2	1904	213.495	7.28369
Q8IYV2	RNA helicase OS=Homo sapiens OX=9606 GN=DDX20 PE=2 SV=1 - [Q8IYV2_HUMAN]	39.72	1.21	4	1	1	1	824	92.0985	7.03467
Q9Y3A4	Ribosomal RNA-processing protein 7 homolog A OS=Homo sapiens OX=9606 GN=RRP7A PE=1 SV=2 - [RRP7A_HUMAN]	39.7	4.64	1	1	1	1	280	32.314	9.5835
E9PJ04	Splicing factor 3B subunit 2 (Fragment) OS=Homo sapiens OX=9606 GN=SF3B2 PE=1 SV=8 - [E9PJ04_HUMAN]	39.66	2.83	4	1	1	1	353	38.3929	6.45557
E9PN91	Elongation factor 1-delta OS=Homo sapiens OX=9606 GN=EEF1D PE=1 SV=1 - [E9PN91_HUMAN]	39.63	11.32	18	1	1	1	106	11.6088	6.80029
J3QL14	V-type proton ATPase subunit d 1 (Fragment) OS=Homo sapiens OX=9606 GN=ATP6V0D1 PE=1 SV=1 - [J3QL14_HUMAN]	39.62	5.6	7	1	1	1	232	26.7983	4.94482
Q15542	Transcription initiation factor TFIID subunit 5 OS=Homo sapiens OX=9606 GN=TAF5 PE=1 SV=3 - [TAF5_HUMAN]	39.54	1.25	1	1	1	1	800	86.7763	5.64307
Q8WY81	PP3895 OS=Homo sapiens OX=9606 PE=2 SV=1 - [Q8WY81_HUMAN]	39.45	8.15	6	1	1	1	135	14.7898	8.49951
Q5QJE6	Deoxynucleotidyltransferase terminal-interacting protein 2 OS=Homo sapiens OX=9606 GN=DNTTIP2 PE=1 SV=2 - [TDIF2_HUMAN]	39.22	1.72	1	1	1	1	756	84.4179	6.16357
Q58F26	DHX9 protein (Fragment) OS=Homo sapiens OX=9606 GN=DHX9 PE=2 SV=1 - [Q58F26_HUMAN]	38.91	1.68	3	1	1	1	596	67.0639	5.71924
Q49A72	DNAJB6 protein OS=Homo sapiens OX=9606 GN=DNAJB6 PE=2 SV=1 - [Q49A72_HUMAN]	38.78	17.54	13	1	1	1	57	6.45943	9.59814
A0A024R4P4	Zinc finger protein 444, isoform CRA_a OS=Homo sapiens OX=9606 GN=ZNF444 PE=4 SV=1 - [A0A024R4P4_HUMAN]	38.52	4.6	3	1	1	1	326	35.1107	8.55811
B4DZ95	cDNA FLJ54570, highly similar to 2-oxoglutarate dehydrogenase E1 component, mitochondrial OS=Homo sapiens OX=9606 PE=2 SV=1 - [B4DZ95_HUMAN]	37.99	1.35	10	1	1	1	812	92.7126	6.91748
H0YKZ7	Annexin (Fragment) OS=Homo sapiens OX=9606 GN=ANXA2 PE=1 SV=1 - [H0YKZ7_HUMAN]	37.59	9.24	16	1	1	1	119	13.0018	8.1333
P12273	Prolactin-inducible protein OS=Homo sapiens OX=9606 GN=PIP PE=1 SV=1 - [PIP_HUMAN]	37.02	23.29	1	3	3	3	146	16.5618	8.04541
B2R9I9	cDNA, FLJ94417, highly similar to Homo sapiens WD repeat domain 57 (U5 snRNP specific) (WDR57), mRNA OS=Homo sapiens OX=9606 PE=2 SV=1 - [B2R9I9_HUMAN]	36.32	3.36	2	1	1	1	357	39.2417	8.41162
O14980	Exportin-1 OS=Homo sapiens OX=9606 GN=XPO1 PE=1 SV=1 - [XPO1_HUMAN]	36.2	0.75	1	1	1	1	1071	123.306	6.06201
Q9HCY8	Protein S100-A14 OS=Homo sapiens OX=9606 GN=S100A14 PE=1 SV=1 - [S10AE_HUMAN]	35.3	10.58	1	1	1	1	104	11.6548	5.23682
Q9H3U1	Protein unc-45 homolog A OS=Homo sapiens OX=9606 GN=UNC45A PE=1 SV=1 - [UN45A_HUMAN]	35.2477	2.12	4	2	2	2	944	103.011	6.07471
A0A6Q8PFI8	Solute carrier family 2, facilitated glucose transporter member 1 OS=Homo sapiens OX=9606 GN=SLC2A1 PE=4 SV=1 - [A0A6Q8PFI8_HUMAN]	34.99	2.23	6	1	1	1	359	39.4702	9.72998
A0A5F9ZH78	Arginase-1 OS=Homo sapiens OX=9606 GN=ARG1 PE=1 SV=1 - [A0A5F9ZH78_HUMAN]	34.04	4.64	2	1	1	1	237	25.6446	8.32373
P35321	Cornifin-A OS=Homo sapiens OX=9606 GN=SPRR1A PE=1 SV=2 - [SPR1A_HUMAN]	33.91	17.98	3	1	1	1	89	9.87088	8.48486
A0A024QYX7	Eukaryotic translation initiation factor 3 subunit C OS=Homo sapiens OX=9606 GN=EIF3S8 PE=3 SV=1 - [A0A024QYX7_HUMAN]	33.73	1.68	10	1	1	1	597	69.223	6.69775
H7C0A0	AP-4 complex subunit mu-1 (Fragment) OS=Homo sapiens OX=9606 GN=AP4M1 PE=1 SV=1 - [H7C0A0_HUMAN]	33.72	6.52	8	1	1	1	138	15.6833	10.0962
B4DNW1	cDNA FLJ59940, highly similar to Tubulin beta-2C chain OS=Homo sapiens OX=9606 PE=2 SV=1 - [B4DNW1_HUMAN]	33.13	6.22	6	1	1	1	193	21.0176	7.85498
J3KTJ3	60S ribosomal protein L23 OS=Homo sapiens OX=9606 GN=RPL23 PE=1 SV=1 - [J3KTJ3_HUMAN]	32.76	22.22	4	1	1	1	81	8.89379	10.1401
B4E3S6	cDNA FLJ58413, highly similar to Complement component C7 OS=Homo sapiens OX=9606 PE=2 SV=1 - [B4E3S6_HUMAN]	32.64	1.85	3	1	1	1	486	53.6803	5.40186
E5RG31	DNA helicase (Fragment) OS=Homo sapiens OX=9606 GN=MCM4 PE=1 SV=9 - [E5RG31_HUMAN]	32.2	1.37	7	1	1	1	582	65.6873	6.7124
Q04837	Single-stranded DNA-binding protein, mitochondrial OS=Homo sapiens OX=9606 GN=SSBP1 PE=1 SV=1 - [SSBP_HUMAN]	32.12	12.16	2	1	1	1	148	17.249	9.59814
H0YM64	Isocitrate dehydrogenase [NAD] subunit alpha, mitochondrial (Fragment) OS=Homo sapiens OX=9606 GN=IDH3A PE=1 SV=1 - [H0YM64_HUMAN]	31.6	23.91	9	1	1	1	46	5.15862	9.24658
A1L407	Histone cluster 1, H1t OS=Homo sapiens OX=9606 GN=HIST1H1T PE=2 SV=1 - [A1L407_HUMAN]	31.56	5.31	9	1	1	1	207	22.0197	11.7222
M0R0P7	60S ribosomal protein L18a OS=Homo sapiens OX=9606 GN=RPL18A PE=1 SV=1 - [M0R0P7_HUMAN]	30.79	10.22	10	1	1	1	137	16.1665	10.6675
B4DS46	DNA helicase OS=Homo sapiens OX=9606 PE=2 SV=1 - [B4DS46_HUMAN]	30.34	1.07	7	1	1	1	749	83.7194	5.99854
K7ESE8	Bleomycin hydrolase (Fragment) OS=Homo sapiens OX=9606 GN=BLMH PE=1 SV=1 - [K7ESE8_HUMAN]	30.03	4.76	5	1	1	1	231	26.7211	6.78564
H3BQZ7	HCG2044799 OS=Homo sapiens OX=9606 GN=HNRNPUL2-BSCL2 PE=4 SV=1 - [H3BQZ7_HUMAN]	28.6	1.07	2	1	1	1	746	84.6392	4.93213
Q6IBG5	MYL6 protein OS=Homo sapiens OX=9606 GN=MYL6 PE=2 SV=1 - [Q6IBG5_HUMAN]	28.07	11.21	11	1	1	1	116	12.9614	4.70361
O15143	Actin-related protein 2/3 complex subunit 1B OS=Homo sapiens OX=9606 GN=ARPC1B PE=1 SV=3 - [ARC1B_HUMAN]	27.98	3.49	1	1	1	1	372	40.9234	8.35303
P82673	28S ribosomal protein S35, mitochondrial OS=Homo sapiens OX=9606 GN=MRPS35 PE=1 SV=1 - [RT35_HUMAN]	27.79	3.41	1	1	1	1	323	36.8211	8.23584
Q969L2	Protein MAL2 OS=Homo sapiens OX=9606 GN=MAL2 PE=1 SV=1 - [MAL2_HUMAN]	27.33	6.25	1	1	1	1	176	19.1127	6.23975
F5GXC1	1-phosphatidylinositol 4,5-bisphosphate phosphodiesterase delta-3 (Fragment) OS=Homo sapiens OX=9606 GN=PLCD3 PE=1 SV=1 - [F5GXC1_HUMAN]	27.25	11.02	4	1	1	1	127	15.1041	11.5903
A0A514C937	Zinc finger CCCH-type antiviral protein 1 isoform 4 OS=Homo sapiens OX=9606 GN=ZC3HAV1 PE=2 SV=1 - [A0A514C937_HUMAN]	25.06	1.58	4	1	1	1	821	90.4997	8.60205
M0R0Y6	Heterogeneous nuclear ribonucleoprotein M OS=Homo sapiens OX=9606 GN=HNRNPM PE=1 SV=1 - [M0R0Y6_HUMAN]	22.49	16.16	8	1	1	1	99	10.7324	8.60205
Q96PU4	E3 ubiquitin-protein ligase UHRF2 OS=Homo sapiens OX=9606 GN=UHRF2 PE=1 SV=1 - [UHRF2_HUMAN]	20.21	2	1	1	1	1	802	89.9279	8.20654
